# Supplementary material for: Downregulation of nuclear STAT2 protein in the spinal dorsal horn is involved in neuropathic pain following chronic constriction injury of the rat sciatic nerve
Source: Front Pharmacol. 2023 Jan 18;14:1069331. doi: 10.3389/fphar.2023.1069331 (PMC9890072; doi:10.3389/fphar.2023.1069331)
Supplement: Supplementary file 1 [file Table1.XLSX]

## Sheet: CCI1dvssham
Protein accession	Protein description	CCI1d/sham Ratio	Regulated Type	CCI1d/sham P value	Gene name	MW [kDa]	Score	Coverage [%]	Peptides	PSMs	Unique peptides	CCI1d1	CCI1d2	CCI1d3	CCI7d1	CCI7d2	CCI7d3	sham1	sham2	sham3	Biological Process	Cellular Component	Molecular Function	KEGG KO No.	KEGG Gene	KEGG pathway	IPR ID	Domain description
A0A096MJZ2	RCG21429, isoform CRA_b OS=Rattus norvegicus GN=Tbl2	1.34	Up	0.0192	Tbl2	49.613	4.2466	4.8	2	2	2	1.175	1.048	1.278	0.973	0.823	1.1	0.912	0.916	0.784	GO:0050794 regulation of cellular process; GO:0044700 single organism signaling; GO:0033554 cellular response to stress; GO:0009267 cellular response to starvation; GO:0034976 response to endoplasmic reticulum stress; GO:0035967 cellular response to topologically incorrect protein; GO:0009628 response to abiotic stimulus; GO:0071310 cellular response to organic substance; GO:0044699 single-organi…	GO:0043226 organelle; GO:0043231 intracellular membrane-bounded organelle; GO:0043229 intracellular organelle; GO:0005783 endoplasmic reticulum; GO:0044464 cell part; GO:0005622 intracellular; GO:0005737 cytoplasm; GO:0012505 endomembrane system; GO:0044424 intracellular part; GO:0043227 membrane-bounded organelle; GO:0005623 cell; GO:0044444 cytoplasmic part;	GO:0097159 organic cyclic compound binding; GO:1901363 heterocyclic compound binding; GO:0003723 RNA binding; GO:0031369 translation initiation factor binding; GO:0005488 binding; GO:0019901 protein kinase binding; GO:0003676 nucleic acid binding; GO:0005515 protein binding; GO:0019900 kinase binding; GO:0019899 enzyme binding; GO:0051219 phosphoprotein binding;				IPR017986; IPR015943;	WD40-repeat-containing domain; WD40/YVTN repeat-like-containing domain;
A0A096P6L8	Fibronectin OS=Rattus norvegicus GN=Fn1	0.579	Down	4.49e-05	Fn1	272.44	234.43	10.7	25	28	25	0.822	0.765	0.779	0.881	0.884	0.89	1.416	1.35	1.323	GO:0044085 cellular component biogenesis; GO:0030335 positive regulation of cell migration; GO:0065008 regulation of biological quality; GO:0032270 positive regulation of cellular protein metabolic process; GO:0032989 cellular component morphogenesis; GO:0044237 cellular metabolic process; GO:0045927 positive regulation of growth; GO:0001558 regulation of cell growth; GO:0007492 endoderm developm…	GO:0016020 membrane; GO:0005615 extracellular space; GO:0044421 extracellular region part; GO:0016324 apical plasma membrane; GO:0071944 cell periphery; GO:0005737 cytoplasm; GO:0031982 vesicle; GO:0032991 macromolecular complex; GO:0044424 intracellular part; GO:0005623 cell; GO:0044420 extracellular matrix component; GO:0005604 basement membrane; GO:0005605 basal lamina; GO:0070062 extracellula…	GO:0005102 receptor binding; GO:0044877 macromolecular complex binding; GO:0061134 peptidase regulator activity; GO:0016504 peptidase activator activity; GO:0005178 integrin binding; GO:0005515 protein binding; GO:0098772 molecular function regulator; GO:0002020 protease binding; GO:0050839 cell adhesion molecule binding; GO:0042802 identical protein binding; GO:0030234 enzyme regulator activity;…	K05717	FN1; fibronectin 1	rno04510 Focal adhesion - Rattus norvegicus (rat); rno04810 Regulation of actin cytoskeleton - Rattus norvegicus (rat); rno04151 PI3K-Akt signaling pathway - Rattus norvegicus (rat); rno05165 Human papillomavirus infection - Rattus norvegicus (rat); rno05222 Small cell lung cancer - Rattus norvegicus (rat); rno05146 Amoebiasis - Rattus norvegicus (rat); rno05205 Proteoglycans in cancer - Rattus n…	IPR000083; IPR013783; IPR013806; IPR003961; IPR000562;	Fibronectin, type I; Immunoglobulin-like fold; Kringle-like fold; Fibronectin type III; Fibronectin, type II, collagen-binding;
A0A0A0MXU2	Coronin OS=Rattus norvegicus GN=Coro7	0.763	Down	0.000497	Coro7	86.138	17.164	8.1	6	7	6	0.913	0.85	0.914	0.97	0.893	0.974	1.175	1.146	1.187		GO:0043226 organelle; GO:0043231 intracellular membrane-bounded organelle; GO:0043229 intracellular organelle; GO:0044464 cell part; GO:0005622 intracellular; GO:0005737 cytoplasm; GO:0012505 endomembrane system; GO:0044424 intracellular part; GO:0005623 cell; GO:0043227 membrane-bounded organelle; GO:0005794 Golgi apparatus; GO:0044444 cytoplasmic part;	GO:0005515 protein binding; GO:0005488 binding;				IPR017986; IPR015943; IPR015048;	WD40-repeat-containing domain; WD40/YVTN repeat-like-containing domain; Domain of unknown function DUF1899;
A0A0A0MY00	Short/branched chain-specific acyl-CoA dehydrogenase, mitochondrial OS=Rattus norvegicus GN=Acadsb	0.765	Down	0.015	Acadsb	52.042	4.8471	2.8	1	1	1	0.952	0.885	0.782	0.89	0.943	1.217	1.084	1.128	1.212	GO:0044699 single-organism process; GO:0008152 metabolic process; GO:0055114 oxidation-reduction process; GO:0044710 single-organism metabolic process;		GO:1901265 nucleoside phosphate binding; GO:0050660 flavin adenine dinucleotide binding; GO:0043167 ion binding; GO:0000166 nucleotide binding; GO:0048037 cofactor binding; GO:0016491 oxidoreductase activity; GO:0016627 oxidoreductase activity, acting on the CH-CH group of donors; GO:1901363 heterocyclic compound binding; GO:0097159 organic cyclic compound binding; GO:0003824 catalytic activity; …	K09478	ACADSB; short/branched chain acyl-CoA dehydrogenase [EC:1.3.99.12]	rno00071 Fatty acid degradation - Rattus norvegicus (rat); rno01212 Fatty acid metabolism - Rattus norvegicus (rat); rno01100 Metabolic pathways - Rattus norvegicus (rat); rno00280 Valine, leucine and isoleucine degradation - Rattus norvegicus (rat);	IPR013786; IPR009100; IPR006091; IPR009075;	Acyl-CoA dehydrogenase/oxidase, N-terminal; Acyl-CoA dehydrogenase/oxidase, N-terminal and middle domain; Acyl-CoA oxidase/dehydrogenase, central domain; Acyl-CoA dehydrogenase/oxidase C-terminal;
A0A0G2JSK1	RCG20603 OS=Rattus norvegicus GN=Serpina3c	0.649	Down	0.00372	Serpina3c	46.477	2.002	5	2	3	1	0.877	0.896	1.019	0.712	0.693	0.568	1.544	1.29	1.471	GO:0050794 regulation of cellular process; GO:0051093 negative regulation of developmental process; GO:0010951 negative regulation of endopeptidase activity; GO:0010941 regulation of cell death; GO:0042127 regulation of cell proliferation; GO:0060255 regulation of macromolecule metabolic process; GO:0043067 regulation of programmed cell death; GO:0051241 negative regulation of multicellular organ…	GO:0005615 extracellular space; GO:0044421 extracellular region part; GO:0005576 extracellular region;	GO:0004867 serine-type endopeptidase inhibitor activity; GO:0030234 enzyme regulator activity; GO:0030414 peptidase inhibitor activity; GO:0061134 peptidase regulator activity; GO:0061135 endopeptidase regulator activity; GO:0098772 molecular function regulator; GO:0004857 enzyme inhibitor activity; GO:0004866 endopeptidase inhibitor activity;	K04525			IPR023796;	Serpin domain;
A0A0G2JSN8	Podoplanin OS=Rattus norvegicus GN=Pdpn	0.674	Down	0.0253	Pdpn	17.569	3.2155	7.8	1	1	1	0.8	0.8	0.787	1.13	1.002	1.052	1.292	1.043	1.208	GO:0044700 single organism signaling; GO:2000045 regulation of G1/S transition of mitotic cell cycle; GO:0030323 respiratory tube development; GO:0048869 cellular developmental process; GO:1901568 fatty acid derivative metabolic process; GO:0032989 cellular component morphogenesis; GO:0044699 single-organism process; GO:0044255 cellular lipid metabolic process; GO:0044237 cellular metabolic proce…	GO:0031252 cell leading edge; GO:0016020 membrane; GO:0042995 cell projection; GO:0009897 external side of plasma membrane; GO:0071944 cell periphery; GO:0031224 intrinsic component of membrane; GO:0098858 actin-based cell projection; GO:0005623 cell; GO:0016021 integral component of membrane; GO:0005886 plasma membrane; GO:0044459 plasma membrane part; GO:0044464 cell part; GO:0044425 membrane p…		K16778
A0A0G2JSR9	45 kDa calcium-binding protein OS=Rattus norvegicus GN=Sdf4	0.741	Down	0.037	Sdf4	44.321	4.1186	6.8	3	3	3	1.061	0.84	0.819	0.811	0.946	0.931	1.11	1.221	1.339	GO:0032502 developmental process; GO:0030154 cell differentiation; GO:0044767 single-organism developmental process; GO:0048869 cellular developmental process; GO:0044763 single-organism cellular process; GO:0044699 single-organism process; GO:0045444 fat cell differentiation; GO:0009987 cellular process;	GO:0097708 intracellular vesicle; GO:0043229 intracellular organelle; GO:0016020 membrane; GO:0044421 extracellular region part; GO:0005770 late endosome; GO:0031410 cytoplasmic vesicle; GO:0044446 intracellular organelle part; GO:0005737 cytoplasm; GO:0031982 vesicle; GO:0005796 Golgi lumen; GO:0012505 endomembrane system; GO:0044424 intracellular part; GO:0005623 cell; GO:0005576 extracellular …	GO:0043169 cation binding; GO:0046872 metal ion binding; GO:0005509 calcium ion binding; GO:0005488 binding; GO:0043167 ion binding;	K19934			IPR002048; IPR011992;	EF-hand domain; EF-hand domain pair;
A0A0G2JST1	Adhesion G protein-coupled receptor G6 OS=Rattus norvegicus GN=Adgrg6	0.617	Down	0.00554	Adgrg6	133.22	1.7568	0.7	1	1	1	0.763	0.949	0.768	0.788	0.81	1.008	1.449	1.209	1.359	GO:0044700 single organism signaling; GO:0051349 positive regulation of lyase activity; GO:0007272 ensheathment of neurons; GO:0007166 cell surface receptor signaling pathway; GO:0048869 cellular developmental process; GO:0009891 positive regulation of biosynthetic process; GO:0014037 Schwann cell differentiation; GO:0022008 neurogenesis; GO:0044699 single-organism process; GO:0030819 positive re…	GO:0016020 membrane; GO:0005622 intracellular; GO:0044464 cell part; GO:0071944 cell periphery; GO:0044425 membrane part; GO:0031224 intrinsic component of membrane; GO:0005623 cell; GO:0016021 integral component of membrane; GO:0005886 plasma membrane;	GO:0038023 signaling receptor activity; GO:0060089 molecular transducer activity; GO:0004872 receptor activity; GO:0043236 laminin binding; GO:0005488 binding; GO:0004930 G-protein coupled receptor activity; GO:0005515 protein binding; GO:0004888 transmembrane signaling receptor activity; GO:0004871 signal transducer activity; GO:0050840 extracellular matrix binding; GO:0099600 transmembrane rece…	K08463			IPR000859; IPR017981; IPR013320; IPR000203;	CUB domain; GPCR, family 2-like; Concanavalin A-like lectin/glucanase domain; GPS motif;
A0A0G2JSW3	Globin a4 OS=Rattus norvegicus GN=Hbb	0.545	Down	9.79e-05	Hbb	15.965	11.8	72.1	10	43	1	0.855	0.857	0.766	0.722	0.75	0.617	1.483	1.522	1.54	GO:0015671 oxygen transport; GO:0006810 transport; GO:0015669 gas transport; GO:1902578 single-organism localization; GO:0044699 single-organism process; GO:0051179 localization; GO:0051234 establishment of localization; GO:0044765 single-organism transport;	GO:0044464 cell part; GO:0005622 intracellular; GO:0005833 hemoglobin complex; GO:0005737 cytoplasm; GO:0032991 macromolecular complex; GO:0044424 intracellular part; GO:0044445 cytosolic part; GO:0043234 protein complex; GO:0005623 cell; GO:0005829 cytosol; GO:0044444 cytoplasmic part;	GO:0097159 organic cyclic compound binding; GO:1901363 heterocyclic compound binding; GO:0020037 heme binding; GO:0005506 iron ion binding; GO:0046914 transition metal ion binding; GO:0019825 oxygen binding; GO:0005488 binding; GO:0043167 ion binding; GO:0022892 substrate-specific transporter activity; GO:0046872 metal ion binding; GO:0043169 cation binding; GO:0005344 oxygen transporter activity…	K13823	HBB; hemoglobin subunit beta	rno05144 Malaria - Rattus norvegicus (rat); rno05143 African trypanosomiasis - Rattus norvegicus (rat);	IPR009050; IPR000971; IPR012292;	Globin-like; Globin; Globin/Protoglobin;
A0A0G2JT86	Sterile alpha motif domain containing 9-like OS=Rattus norvegicus GN=LOC500013	0.271	Down	9.05e-07	LOC500013	176.63	17.793	4.1	7	9	7	0.444	0.442	0.472	0.933	0.945	0.921	1.737	1.609	1.666							IPR013761; IPR027417;	Sterile alpha motif/pointed domain; P-loop containing nucleoside triphosphate hydrolase;
A0A0G2JUA5	AHNAK nucleoprotein OS=Rattus norvegicus GN=Ahnak	0.661	Down	2.16e-05	Ahnak	581.12	188.97	19.8	35	45	35	0.861	0.831	0.811	0.933	0.955	0.947	1.25	1.261	1.277	GO:0050794 regulation of cellular process; GO:0044085 cellular component biogenesis; GO:0016043 cellular component organization; GO:0060255 regulation of macromolecule metabolic process; GO:0019219 regulation of nucleobase-containing compound metabolic process; GO:0051259 protein oligomerization; GO:0022607 cellular component assembly; GO:1901019 regulation of calcium ion transmembrane transporte…	GO:0016020 membrane; GO:0044421 extracellular region part; GO:0031090 organelle membrane; GO:0098857 membrane microdomain; GO:0071944 cell periphery; GO:0044291 cell-cell contact zone; GO:0030054 cell junction; GO:0030016 myofibril; GO:0005737 cytoplasm; GO:0031982 vesicle; GO:0099512 supramolecular fiber; GO:0044424 intracellular part; GO:0099080 supramolecular complex; GO:0005911 cell-cell junc…	GO:0097159 organic cyclic compound binding; GO:1901363 heterocyclic compound binding; GO:0050839 cell adhesion molecule binding; GO:0003723 RNA binding; GO:0005488 binding; GO:0045296 cadherin binding; GO:0003676 nucleic acid binding; GO:0044548 S100 protein binding; GO:0005515 protein binding; GO:0005198 structural molecule activity; GO:0097493 structural molecule activity conferring elasticity;				IPR001478;	PDZ domain;
A0A0G2JUX5	Transcriptional activator protein Pur-beta OS=Rattus norvegicus GN=Purb	0.647	Down	0.00134	Purb	33.532	5.5458	20.8	6	11	1	0.86	0.818	0.776	1.069	0.866	0.929	1.152	1.324	1.319	GO:0050794 regulation of cellular process; GO:0060255 regulation of macromolecule metabolic process; GO:0048869 cellular developmental process; GO:0019219 regulation of nucleobase-containing compound metabolic process; GO:0044699 single-organism process; GO:0048523 negative regulation of cellular process; GO:0031324 negative regulation of cellular metabolic process; GO:0048519 negative regulation…	GO:0043229 intracellular organelle; GO:0043232 intracellular non-membrane-bounded organelle; GO:0043601 nuclear replisome; GO:0044446 intracellular organelle part; GO:0032991 macromolecular complex; GO:0031981 nuclear lumen; GO:0044424 intracellular part; GO:0005623 cell; GO:0044422 organelle part; GO:0043596 nuclear replication fork; GO:0044427 chromosomal part; GO:0043228 non-membrane-bounded o…	GO:0000981 RNA polymerase II transcription factor activity, sequence-specific DNA binding; GO:0003677 DNA binding; GO:0003723 RNA binding; GO:0000976 transcription regulatory region sequence-specific DNA binding; GO:0003690 double-stranded DNA binding; GO:1990837 sequence-specific double-stranded DNA binding; GO:0001012 RNA polymerase II regulatory region DNA binding; GO:0003697 single-stranded D…	K21799
A0A0G2JVC8	Terpene cyclase/mutase family member OS=Rattus norvegicus GN=Lss	1.514	Up	9.79e-05	Lss	83.283	126.29	19.5	15	22	15	1.216	1.228	1.3	0.959	0.829	0.914	0.835	0.798	0.84	GO:0065008 regulation of biological quality; GO:0008203 cholesterol metabolic process; GO:1901615 organic hydroxy compound metabolic process; GO:0044711 single-organism biosynthetic process; GO:1902652 secondary alcohol metabolic process; GO:0006066 alcohol metabolic process; GO:0044281 small molecule metabolic process; GO:1902653 secondary alcohol biosynthetic process; GO:0008202 steroid metabol…	GO:0043226 organelle; GO:0043229 intracellular organelle; GO:0016020 membrane; GO:0043232 intracellular non-membrane-bounded organelle; GO:0044464 cell part; GO:0005622 intracellular; GO:0044424 intracellular part; GO:0005623 cell; GO:0005811 lipid particle; GO:0043228 non-membrane-bounded organelle;	GO:0031559 oxidosqualene cyclase activity; GO:0000250 lanosterol synthase activity; GO:0016853 isomerase activity; GO:0016866 intramolecular transferase activity; GO:0003824 catalytic activity;	K01852	LSS; lanosterol synthase [EC:5.4.99.7]	rno01100 Metabolic pathways - Rattus norvegicus (rat); rno00100 Steroid biosynthesis - Rattus norvegicus (rat);	IPR032696; IPR032697; IPR008930;	Squalene cyclase, C-terminal; Squalene cyclase, N-terminal; Terpenoid cyclases/protein prenyltransferase alpha-alpha toroid;
A0A0G2JVP4	Immunoglobulin heavy constant mu OS=Rattus norvegicus GN=Ighm	0.321	Down	9.55e-05	Ighm	51.708	33.581	11.9	5	7	5	0.418	0.446	0.371	1.362	1.401	1.419	1.257	1.399	1.193			GO:0005515 protein binding; GO:0005488 binding;				IPR007110; IPR013783; IPR003597;	Immunoglobulin-like domain; Immunoglobulin-like fold; Immunoglobulin C1-set;
A0A0G2JVW6	Similar to OEF2 OS=Rattus norvegicus GN=Samd9	0.219	Down	0.00144	Samd9	184.5	1.9509	0.6	1	1	1	0.332	0.537	0.45	0.645	0.703	0.566	2.546	1.619	1.851	GO:0016043 cellular component organization; GO:0090174 organelle membrane fusion; GO:0016192 vesicle-mediated transport; GO:0044763 single-organism cellular process; GO:0061025 membrane fusion; GO:0044699 single-organism process; GO:0016050 vesicle organization; GO:0044802 single-organism membrane organization; GO:0048284 organelle fusion; GO:0051234 establishment of localization; GO:0006810 tran…	GO:0097708 intracellular vesicle; GO:0043229 intracellular organelle; GO:0031410 cytoplasmic vesicle; GO:0031982 vesicle; GO:0005737 cytoplasm; GO:0012505 endomembrane system; GO:0044424 intracellular part; GO:0005829 cytosol; GO:0005623 cell; GO:0005769 early endosome; GO:0043226 organelle; GO:0043231 intracellular membrane-bounded organelle; GO:0005622 intracellular; GO:0044464 cell part; GO:00…	GO:0005515 protein binding; GO:0005488 binding;				IPR013761; IPR001660; IPR027417;	Sterile alpha motif/pointed domain; Sterile alpha motif domain; P-loop containing nucleoside triphosphate hydrolase;
A0A0G2JXB1	Galectin OS=Rattus norvegicus GN=Lgals3	0.709	Down	0.000558	Lgals3	26.335	6.1874	11.1	3	5	3	0.825	0.813	0.839	1.048	1	1.042	1.089	1.205	1.199			GO:0030246 carbohydrate binding; GO:0005488 binding;	K06831			IPR001079; IPR013320;	Galectin, carbohydrate recognition domain; Concanavalin A-like lectin/glucanase domain;
A0A0G2JY30	Carboxypeptidase D OS=Rattus norvegicus GN=Cpd	1.403	Up	0.0119	Cpd	126.45	21.887	4.8	6	7	6	1.207	1.203	1.192	0.988	0.858	0.97	0.88	0.794	0.894	GO:0006508 proteolysis; GO:0008152 metabolic process; GO:0043170 macromolecule metabolic process; GO:0019538 protein metabolic process; GO:0044238 primary metabolic process; GO:0071704 organic substance metabolic process;	GO:0031224 intrinsic component of membrane; GO:0016020 membrane; GO:0016021 integral component of membrane; GO:0044425 membrane part;	GO:0004180 carboxypeptidase activity; GO:0008233 peptidase activity; GO:0008238 exopeptidase activity; GO:0008235 metalloexopeptidase activity; GO:0043167 ion binding; GO:0008237 metallopeptidase activity; GO:0016787 hydrolase activity; GO:0008270 zinc ion binding; GO:0046914 transition metal ion binding; GO:0004181 metallocarboxypeptidase activity; GO:0003824 catalytic activity; GO:0005488 bindi…				IPR008969; IPR000834; IPR014766; IPR034224;	Carboxypeptidase-like, regulatory domain; Peptidase M14, carboxypeptidase A; Carboxypeptidase, regulatory domain; Carboxypeptidase D, carboxypeptidase-like domain 2;
A0A0G2JY31	Alpha-1-antiproteinase OS=Rattus norvegicus GN=Serpina1	0.663	Down	0.00406	Serpina1	46.121	13.221	11.9	6	9	6	0.796	0.871	0.826	1.002	0.96	0.941	1.253	1.247	1.262		GO:0005615 extracellular space; GO:0044421 extracellular region part; GO:0005576 extracellular region;		K03984	SERPINA1; alpha-1-antitrypsin	rno04610 Complement and coagulation cascades - Rattus norvegicus (rat);	IPR023796;	Serpin domain;
A0A0G2JYI5	Monoglyceride lipase OS=Rattus norvegicus GN=Mgll	0.688	Down	0.000281	Mgll	35.306	59.472	18.9	5	7	5	0.863	0.821	0.846	1.015	0.95	1.063	1.222	1.288	1.17		GO:0043229 intracellular organelle; GO:0044446 intracellular organelle part; GO:0031981 nuclear lumen; GO:0044424 intracellular part; GO:0005623 cell; GO:0044422 organelle part; GO:0043226 organelle; GO:0043231 intracellular membrane-bounded organelle; GO:0031974 membrane-enclosed lumen; GO:0005654 nucleoplasm; GO:0005634 nucleus; GO:0070013 intracellular organelle lumen; GO:0044464 cell part; GO…					IPR029058; IPR000073; IPR022742;	Alpha/Beta hydrolase fold; Alpha/beta hydrolase fold-1; Serine aminopeptidase, S33;
A0A0G2JYK4	Putative uncharacterized protein RGD1306595 OS=Rattus norvegicus GN=Tefm	0.55	Down	0.000176	Tefm	38.434	1.5039	2.4	1	1	1	0.793	0.862	0.759	0.926	0.685	0.709	1.397	1.513	1.478			GO:0097159 organic cyclic compound binding; GO:1901363 heterocyclic compound binding; GO:0005488 binding; GO:0003676 nucleic acid binding;				IPR012337; IPR010994;	Ribonuclease H-like domain; RuvA domain 2-like;
A0A0G2K089	DENN domain-containing 4C OS=Rattus norvegicus GN=Dennd4c	0.471	Down	4.25e-05	Dennd4c	211.08	4.0661	1.1	2	2	2	0.732	0.787	0.738	0.767	0.641	0.678	1.685	1.507	1.602	GO:0016043 cellular component organization; GO:0010256 endomembrane system organization; GO:0071310 cellular response to organic substance; GO:1901700 response to oxygen-containing compound; GO:0044699 single-organism process; GO:0050896 response to stimulus; GO:1990778 protein localization to cell periphery; GO:1901653 cellular response to peptide; GO:1902578 single-organism localization; GO:005…	GO:0097708 intracellular vesicle; GO:0016020 membrane; GO:0043229 intracellular organelle; GO:0030904 retromer complex; GO:0031410 cytoplasmic vesicle; GO:0071944 cell periphery; GO:0098796 membrane protein complex; GO:0005737 cytoplasm; GO:0031982 vesicle; GO:0032991 macromolecular complex; GO:0012505 endomembrane system; GO:0044424 intracellular part; GO:0005829 cytosol; GO:0005623 cell; GO:000…	GO:0005088 Ras guanyl-nucleotide exchange factor activity; GO:0098772 molecular function regulator; GO:0017112 Rab guanyl-nucleotide exchange factor activity; GO:0005085 guanyl-nucleotide exchange factor activity;	K20163			IPR005113; IPR005112; IPR001194; IPR023341;	uDENN domain; dDENN domain; DENN domain; MABP domain;
A0A0G2K0D3	Leiomodin-1 OS=Rattus norvegicus GN=Lmod1	1.418	Up	0.000279	Lmod1	66.215	3.0921	1.5	1	1	1	1.076	1.045	1.01	1.159	1.379	1.153	0.703	0.752	0.753	GO:0050794 regulation of cellular process; GO:0030833 regulation of actin filament polymerization; GO:0016043 cellular component organization; GO:0003012 muscle system process; GO:0065008 regulation of biological quality; GO:0032273 positive regulation of protein polymerization; GO:0051694 pointed-end actin filament capping; GO:0030835 negative regulation of actin filament depolymerization; GO:00…	GO:0043229 intracellular organelle; GO:0099513 polymeric cytoskeletal fiber; GO:0043232 intracellular non-membrane-bounded organelle; GO:0044430 cytoskeletal part; GO:0030016 myofibril; GO:0044446 intracellular organelle part; GO:0005737 cytoplasm; GO:0099512 supramolecular fiber; GO:0044424 intracellular part; GO:0005829 cytosol; GO:0099080 supramolecular complex; GO:0005623 cell; GO:0015629 act…	GO:0003779 actin binding; GO:0005523 tropomyosin binding; GO:0005515 protein binding; GO:0008092 cytoskeletal protein binding; GO:0005488 binding;	K22030			IPR003124; IPR032675;	WH2 domain; Leucine-rich repeat domain, L domain-like;
A0A0G2K278	Glutathione peroxidase OS=Rattus norvegicus GN=Gpx2	0.686	Down	0.00196	Gpx2	21.824	3.3332	5.8	1	2	1	0.903	0.798	0.87	0.85	0.895	1.04	1.336	1.175	1.238	GO:0008152 metabolic process; GO:1990748 cellular detoxification; GO:0042221 response to chemical; GO:0006950 response to stress; GO:0055114 oxidation-reduction process; GO:0044710 single-organism metabolic process; GO:0009636 response to toxic substance; GO:0006979 response to oxidative stress; GO:0044699 single-organism process; GO:0098869 cellular oxidant detoxification; GO:0050896 response to…	GO:0070062 extracellular exosome; GO:0043226 organelle; GO:0044421 extracellular region part; GO:0031982 vesicle; GO:1903561 extracellular vesicle; GO:0043227 membrane-bounded organelle; GO:0005576 extracellular region; GO:0043230 extracellular organelle;	GO:0016209 antioxidant activity; GO:0004601 peroxidase activity; GO:0004602 glutathione peroxidase activity; GO:0003824 catalytic activity; GO:0016491 oxidoreductase activity; GO:0016684 oxidoreductase activity, acting on peroxide as acceptor;	K00432	gpx; glutathione peroxidase [EC:1.11.1.9]	rno00480 Glutathione metabolism - Rattus norvegicus (rat); rno05014 Amyotrophic lateral sclerosis (ALS) - Rattus norvegicus (rat); rno05016 Huntington's disease - Rattus norvegicus (rat); rno00590 Arachidonic acid metabolism - Rattus norvegicus (rat); rno04918 Thyroid hormone synthesis - Rattus norvegicus (rat);	IPR012336;	Thioredoxin-like fold;
A0A0G2K2T6	Interleukin enhancer-binding factor 3 OS=Rattus norvegicus GN=Ilf3	0.617	Down	0.0155	Ilf3	95.858	3.8625	2.2	2	3	2	0.741	0.914	0.825	0.877	0.856	0.883	1.346	1.356	1.315			GO:0097159 organic cyclic compound binding; GO:1901363 heterocyclic compound binding; GO:0003723 RNA binding; GO:0003725 double-stranded RNA binding; GO:0005488 binding; GO:0003676 nucleic acid binding;	K13090			IPR014720; IPR006561;	Double-stranded RNA-binding domain; DZF domain;
A0A0G2K2V6	Keratin, type I cytoskeletal 10 OS=Rattus norvegicus GN=Krt10	0.113	Down	0.000459	Krt10	56.812	2.2561	13.4	9	1	1	0.321	0.303	0.274	0.107	0.244	0.134	2.628	2.677	2.625		GO:0043229 intracellular organelle; GO:0099513 polymeric cytoskeletal fiber; GO:0043232 intracellular non-membrane-bounded organelle; GO:0044430 cytoskeletal part; GO:0044446 intracellular organelle part; GO:0099512 supramolecular fiber; GO:0044424 intracellular part; GO:0005623 cell; GO:0099080 supramolecular complex; GO:0044422 organelle part; GO:0099081 supramolecular polymer; GO:0043228 non-m…	GO:0005198 structural molecule activity;
A0A0G2K2W2	Cx9C motif-containing protein 4-like OS=Rattus norvegicus GN=LOC102546764	1.369	Up	0.00958	LOC102546764	7.6146	1.8143	16.2	1	1	1	1.208	1	0.987	1.114	1.067	1.326	0.763	0.797	0.773		GO:0043229 intracellular organelle; GO:0044429 mitochondrial part; GO:0044446 intracellular organelle part; GO:0031967 organelle envelope; GO:0005737 cytoplasm; GO:0044424 intracellular part; GO:0005623 cell; GO:0005739 mitochondrion; GO:0044422 organelle part; GO:0005740 mitochondrial envelope; GO:0043231 intracellular membrane-bounded organelle; GO:0043226 organelle; GO:0031974 membrane-enclose…					IPR009069;	Cysteine alpha-hairpin motif superfamily;
A0A0G2K531	Glutathione peroxidase OS=Rattus norvegicus GN=Gpx3	0.12	Down	0.0018	Gpx3	25.274	2.5277	3.1	1	2	1	0.296	0.3	0.228	0.551	0.561	0.534	2.341	2.271	2.236	GO:0044085 cellular component biogenesis; GO:0016043 cellular component organization; GO:0051260 protein homooligomerization; GO:0044699 single-organism process; GO:0050896 response to stimulus; GO:0044237 cellular metabolic process; GO:0051259 protein oligomerization; GO:0051289 protein homotetramerization; GO:0008152 metabolic process; GO:0042743 hydrogen peroxide metabolic process; GO:1990748 …	GO:0070062 extracellular exosome; GO:0043226 organelle; GO:0005615 extracellular space; GO:0044421 extracellular region part; GO:0031982 vesicle; GO:1903561 extracellular vesicle; GO:0043227 membrane-bounded organelle; GO:0005576 extracellular region; GO:0043230 extracellular organelle;	GO:0004602 glutathione peroxidase activity; GO:0003824 catalytic activity; GO:0005488 binding; GO:0016209 antioxidant activity; GO:0004601 peroxidase activity; GO:0008430 selenium binding; GO:0016684 oxidoreductase activity, acting on peroxide as acceptor; GO:0016491 oxidoreductase activity;	K00432	gpx; glutathione peroxidase [EC:1.11.1.9]	rno00480 Glutathione metabolism - Rattus norvegicus (rat); rno05014 Amyotrophic lateral sclerosis (ALS) - Rattus norvegicus (rat); rno05016 Huntington's disease - Rattus norvegicus (rat); rno00590 Arachidonic acid metabolism - Rattus norvegicus (rat); rno04918 Thyroid hormone synthesis - Rattus norvegicus (rat);	IPR012336;	Thioredoxin-like fold;
A0A0G2K5E8	Collagen, type I, alpha 2 OS=Rattus norvegicus GN=NEWGENE_621351	0.57	Down	2.37e-05	NEWGENE_621351	120.04	44.967	6.8	8	17	8	0.971	0.93	0.893	0.509	0.518	0.491	1.667	1.619	1.618		GO:0031012 extracellular matrix; GO:0044421 extracellular region part; GO:0005576 extracellular region; GO:0005578 proteinaceous extracellular matrix;	GO:0005201 extracellular matrix structural constituent; GO:0005198 structural molecule activity;	K06236	COL1A; collagen, type I, alpha	rno04974 Protein digestion and absorption - Rattus norvegicus (rat); rno04510 Focal adhesion - Rattus norvegicus (rat); rno04151 PI3K-Akt signaling pathway - Rattus norvegicus (rat); rno05165 Human papillomavirus infection - Rattus norvegicus (rat); rno05146 Amoebiasis - Rattus norvegicus (rat); rno04512 ECM-receptor interaction - Rattus norvegicus (rat); rno04611 Platelet activation - Rattus nor…	IPR000885;	Fibrillar collagen, C-terminal;
A0A0G2K613	Uncharacterized protein OS=Rattus norvegicus	1.321	Up	0.00388	---	19.718	66.565	22.1	4	15	4	1.118	1.135	1.097	1.047	1.054	1.019	0.788	0.827	0.92			GO:0005515 protein binding; GO:0005516 calmodulin binding; GO:0005488 binding;	K13536	MARCKSL1; MARCKS-related protein	rno05140 Leishmaniasis - Rattus norvegicus (rat); rno04666 Fc gamma R-mediated phagocytosis - Rattus norvegicus (rat);
A0A0G2K6A4	Bone marrow stromal antigen 2 OS=Rattus norvegicus GN=Bst2	0.183	Down	0.000279	Bst2	19.08	4.7813	6.5	2	2	2	0.32	0.419	0.259	0.817	1.015	0.989	1.897	1.698	1.864	GO:0006950 response to stress; GO:0002252 immune effector process; GO:0098542 defense response to other organism; GO:0002376 immune system process; GO:0044403 symbiosis, encompassing mutualism through parasitism; GO:0043207 response to external biotic stimulus; GO:0044764 multi-organism cellular process; GO:0050896 response to stimulus; GO:0051707 response to other organism; GO:0051704 multi-orga…	GO:0031224 intrinsic component of membrane; GO:0016020 membrane; GO:0016021 integral component of membrane; GO:0044425 membrane part;
A0A0G2K6H2	Maleylacetoacetate isomerase OS=Rattus norvegicus GN=Gstz1	1.334	Up	0.0243	Gstz1	23.862	10.541	9.3	2	2	2	1.309	1.181	1.075	0.982	0.901	0.859	0.796	0.902	0.974	GO:0009072 aromatic amino acid family metabolic process; GO:0006725 cellular aromatic compound metabolic process; GO:0044281 small molecule metabolic process; GO:0044763 single-organism cellular process; GO:1901360 organic cyclic compound metabolic process; GO:0006807 nitrogen compound metabolic process; GO:0044699 single-organism process; GO:0044238 primary metabolic process; GO:0044237 cellular…	GO:0044424 intracellular part; GO:0005623 cell; GO:0044464 cell part; GO:0005622 intracellular; GO:0005737 cytoplasm;	GO:0005515 protein binding; GO:0003824 catalytic activity; GO:0005488 binding;	K01800	maiA; maleylacetoacetate isomerase [EC:5.2.1.2]	rno00350 Tyrosine metabolism - Rattus norvegicus (rat); rno01100 Metabolic pathways - Rattus norvegicus (rat);	IPR004046; IPR010987; IPR034330; IPR034333; IPR004045; IPR012336;	Glutathione S-transferase, C-terminal; Glutathione S-transferase, C-terminal-like; Glutathione S-transferases, class Zeta , C-terminal; Glutathione S-transferases, class Zeta , N-terminal; Glutathione S-transferase, N-terminal; Thioredoxin-like fold;
A0A0G2K6Z8	Pleckstrin homology domain-containing A7 OS=Rattus norvegicus GN=Plekha7	0.602	Down	0.00926	Plekha7	135.65	5.2135	2	3	4	3	0.813	0.884	0.745	0.797	0.843	0.862	1.355	1.347	1.355	GO:0045218 zonula adherens maintenance; GO:0090136 epithelial cell-cell adhesion; GO:0016043 cellular component organization; GO:0022610 biological adhesion; GO:0043954 cellular component maintenance; GO:0016337 single organismal cell-cell adhesion; GO:0034330 cell junction organization; GO:0045217 cell-cell junction maintenance; GO:0044763 single-organism cellular process; GO:0045216 cell-cell j…	GO:0044421 extracellular region part; GO:0030054 cell junction; GO:0005737 cytoplasm; GO:0031982 vesicle; GO:0044424 intracellular part; GO:0005913 cell-cell adherens junction; GO:0005911 cell-cell junction; GO:0005623 cell; GO:0044422 organelle part; GO:0043228 non-membrane-bounded organelle; GO:0005856 cytoskeleton; GO:0070062 extracellular exosome; GO:0005815 microtubule organizing center; GO:…	GO:0005515 protein binding; GO:0070097 delta-catenin binding; GO:0005488 binding;				IPR011993; IPR001849;	PH domain-like; Pleckstrin homology domain;
A0A0G2K902	Sortilin-related VPS10 domain-containing receptor 2 OS=Rattus norvegicus GN=Sorcs2	1.372	Up	3.87e-05	Sorcs2	110.99	7.7864	3.5	4	5	4	1.107	1.154	1.106	1.005	1.083	1.097	0.819	0.828	0.807		GO:0031224 intrinsic component of membrane; GO:0016020 membrane; GO:0016021 integral component of membrane; GO:0044425 membrane part;					IPR031778; IPR000601; IPR031777; IPR006581;	Sortilin, N-terminal; PKD domain; Sortilin, C-terminal; VPS10;
A0A0G2KA12	Kinesin-like protein KIF1B OS=Rattus norvegicus GN=Kif1b	0.363	Down	0.0001	Kif1b	202.16	10.535	6.1	11	15	3	0.654	0.579	0.626	0.675	0.719	0.847	1.792	1.799	1.525	GO:0044763 single-organism cellular process; GO:0007018 microtubule-based movement; GO:0006928 movement of cell or subcellular component; GO:0044699 single-organism process; GO:0009987 cellular process; GO:0007017 microtubule-based process;		GO:0003774 motor activity; GO:1901265 nucleoside phosphate binding; GO:0016817 hydrolase activity, acting on acid anhydrides; GO:0016787 hydrolase activity; GO:0005515 protein binding; GO:0097159 organic cyclic compound binding; GO:1901363 heterocyclic compound binding; GO:0008092 cytoskeletal protein binding; GO:0016462 pyrophosphatase activity; GO:0003824 catalytic activity; GO:0032553 ribonucl…	K10392			IPR008984; IPR022140; IPR027417; IPR022164; IPR000253; IPR001752; IPR032405; IPR001849; IPR011993;	SMAD/FHA domain; Kinesin-like KIF1-type; P-loop containing nucleoside triphosphate hydrolase; Kinesin-like; Forkhead-associated (FHA) domain; Kinesin motor domain; Kinesin-associated; Pleckstrin homology domain; PH domain-like;
A0A0G2KB07	NADH-cytochrome b5 reductase OS=Rattus norvegicus GN=Cyb5r2	0.34	Down	6.46e-05	Cyb5r2	32.23	1.7015	2.8	1	1	1	0.578	0.585	0.696	0.667	0.631	0.574	1.894	1.798	1.771	GO:0044699 single-organism process; GO:0008152 metabolic process; GO:0055114 oxidation-reduction process; GO:0044710 single-organism metabolic process;	GO:0043226 organelle; GO:0043231 intracellular membrane-bounded organelle; GO:0043229 intracellular organelle; GO:0016020 membrane; GO:0005634 nucleus; GO:0044464 cell part; GO:0005622 intracellular; GO:0005737 cytoplasm; GO:0044424 intracellular part; GO:0043227 membrane-bounded organelle; GO:0005623 cell; GO:0005739 mitochondrion; GO:0044444 cytoplasmic part;	GO:0016651 oxidoreductase activity, acting on NAD(P)H; GO:0016653 oxidoreductase activity, acting on NAD(P)H, heme protein as acceptor; GO:0003824 catalytic activity; GO:0004128 cytochrome-b5 reductase activity, acting on NAD(P)H; GO:0016491 oxidoreductase activity;	K00326	E1.6.2.2; cytochrome-b5 reductase [EC:1.6.2.2]	rno00520 Amino sugar and nucleotide sugar metabolism - Rattus norvegicus (rat);	IPR001433; IPR017927; IPR008333; IPR017938; IPR001709;	Oxidoreductase FAD/NAD(P)-binding; Ferredoxin reductase-type FAD-binding domain; Oxidoreductase, FAD-binding domain; Riboflavin synthase-like beta-barrel; Flavoprotein pyridine nucleotide cytochrome reductase;
A0A0H2UH90	von Willebrand factor A domain-containing protein 5A OS=Rattus norvegicus GN=Vwa5a	0.727	Down	0.000321	Vwa5a	88.078	40.112	10.8	8	14	8	0.872	0.835	0.819	1.054	0.919	1.053	1.204	1.146	1.124							IPR013694; IPR002035;	VIT domain; von Willebrand factor, type A;
A0A0H2UHB1	3-keto-steroid reductase OS=Rattus norvegicus GN=Hsd17b7	1.362	Up	0.0122	Hsd17b7	37.503	17.584	12.5	4	6	4	1.075	1.245	1.255	0.875	0.965	0.874	0.88	0.948	0.797	GO:0008203 cholesterol metabolic process; GO:1901615 organic hydroxy compound metabolic process; GO:0044711 single-organism biosynthetic process; GO:1902652 secondary alcohol metabolic process; GO:0055114 oxidation-reduction process; GO:0006066 alcohol metabolic process; GO:0044281 small molecule metabolic process; GO:1902653 secondary alcohol biosynthetic process; GO:0008202 steroid metabolic pr…	GO:0043226 organelle; GO:0043231 intracellular membrane-bounded organelle; GO:0043229 intracellular organelle; GO:0005783 endoplasmic reticulum; GO:0044464 cell part; GO:0005622 intracellular; GO:0005737 cytoplasm; GO:0012505 endomembrane system; GO:0044424 intracellular part; GO:0043227 membrane-bounded organelle; GO:0005623 cell; GO:0044444 cytoplasmic part;	GO:0016614 oxidoreductase activity, acting on CH-OH group of donors; GO:0016616 oxidoreductase activity, acting on the CH-OH group of donors, NAD or NADP as acceptor; GO:0003824 catalytic activity; GO:0000253 3-keto sterol reductase activity; GO:0016491 oxidoreductase activity;	K13373	HSD17B7; 17beta-estradiol 17-dehydrogenase / 3beta-hydroxysteroid 3-dehydrogenase [EC:1.1.1.62 1.1.1.270]	rno00140 Steroid hormone biosynthesis - Rattus norvegicus (rat); rno04913 Ovarian steroidogenesis - Rattus norvegicus (rat); rno01100 Metabolic pathways - Rattus norvegicus (rat); rno00100 Steroid biosynthesis - Rattus norvegicus (rat);	IPR016040;	NAD(P)-binding domain;
A0A0H2UHJ1	Protein S100-A9 OS=Rattus norvegicus GN=S100a9	0.66	Down	0.00102	S100a9	15.22	1.9206	10.5	2	2	2	0.575	0.534	0.532	1.608	1.72	1.738	0.818	0.776	0.894	GO:0065008 regulation of biological quality; GO:0010941 regulation of cell death; GO:0032270 positive regulation of cellular protein metabolic process; GO:0010608 posttranscriptional regulation of gene expression; GO:0070486 leukocyte aggregation; GO:0002793 positive regulation of peptide secretion; GO:0006914 autophagy; GO:0031347 regulation of defense response; GO:0044237 cellular metabolic pro…	GO:0043229 intracellular organelle; GO:0005615 extracellular space; GO:0044421 extracellular region part; GO:0030054 cell junction; GO:0044446 intracellular organelle part; GO:0031982 vesicle; GO:0005737 cytoplasm; GO:0031981 nuclear lumen; GO:0044424 intracellular part; GO:0005623 cell; GO:0005829 cytosol; GO:0005576 extracellular region; GO:0044422 organelle part; GO:0031974 membrane-enclosed l…	GO:0036041 long-chain fatty acid binding; GO:0005102 receptor binding; GO:0050544 arachidonic acid binding; GO:0043167 ion binding; GO:0050543 icosatetraenoic acid binding; GO:0035325 Toll-like receptor binding; GO:0015631 tubulin binding; GO:0043177 organic acid binding; GO:0005515 protein binding; GO:0008270 zinc ion binding; GO:0033293 monocarboxylic acid binding; GO:0008092 cytoskeletal prote…	K21128	S100A9; protein S100-A9	rno04657 IL-17 signaling pathway - Rattus norvegicus (rat);	IPR002048; IPR011992; IPR013787;	EF-hand domain; EF-hand domain pair; S100/CaBP-9k-type, calcium binding, subdomain;
A0A0H2UHK1	Complement C1q subcomponent subunit C OS=Rattus norvegicus GN=C1qc	0.304	Down	0.000336	C1qc	26.086	31.964	12.5	2	3	2	0.382	0.374	0.306	1.555	1.508	1.667	1.33	1.141	1.023	GO:0050794 regulation of cellular process; GO:0051093 negative regulation of developmental process; GO:0002762 negative regulation of myeloid leukocyte differentiation; GO:0045638 negative regulation of myeloid cell differentiation; GO:0045637 regulation of myeloid cell differentiation; GO:0030853 negative regulation of granulocyte differentiation; GO:0051241 negative regulation of multicellular …	GO:0070062 extracellular exosome; GO:0043226 organelle; GO:0072562 blood microparticle; GO:0005615 extracellular space; GO:0044421 extracellular region part; GO:0031982 vesicle; GO:1903561 extracellular vesicle; GO:0032991 macromolecular complex; GO:0043234 protein complex; GO:0043227 membrane-bounded organelle; GO:0005576 extracellular region; GO:0005581 collagen trimer; GO:0043230 extracellular…	GO:0005515 protein binding; GO:0005488 binding;	K03988	C1QG; complement C1q subcomponent subunit C	rno04610 Complement and coagulation cascades - Rattus norvegicus (rat); rno05322 Systemic lupus erythematosus - Rattus norvegicus (rat); rno05020 Prion diseases - Rattus norvegicus (rat); rno05150 Staphylococcus aureus infection - Rattus norvegicus (rat); rno05133 Pertussis - Rattus norvegicus (rat); rno05142 Chagas disease (American trypanosomiasis) - Rattus norvegicus (rat);	IPR008983; IPR001073;	Tumour necrosis factor-like domain; C1q domain;
A0A0H2UHM3	Haptoglobin OS=Rattus norvegicus GN=Hp	0.714	Down	1.58e-05	Hp	38.432	56.312	28.6	10	16	10	0.971	0.993	0.984	0.706	0.65	0.682	1.355	1.405	1.369	GO:0050794 regulation of cellular process; GO:0044700 single organism signaling; GO:0051716 cellular response to stimulus; GO:0007166 cell surface receptor signaling pathway; GO:0044699 single-organism process; GO:0023052 signaling; GO:0050896 response to stimulus; GO:0044238 primary metabolic process; GO:0071704 organic substance metabolic process; GO:0008152 metabolic process; GO:0007165 signal…	GO:0005615 extracellular space; GO:0044421 extracellular region part; GO:0005576 extracellular region;	GO:0004252 serine-type endopeptidase activity; GO:0004175 endopeptidase activity; GO:0008233 peptidase activity; GO:0003824 catalytic activity; GO:0017171 serine hydrolase activity; GO:0005488 binding; GO:0008236 serine-type peptidase activity; GO:0030492 hemoglobin binding; GO:0070011 peptidase activity, acting on L-amino acid peptides; GO:0005515 protein binding; GO:0016787 hydrolase activity;	K16142			IPR009003; IPR000436; IPR001254;	Peptidase S1, PA clan; Sushi/SCR/CCP domain; Serine proteases, trypsin domain;
A0A0H2UHP1	Retinal dehydrogenase 1 OS=Rattus norvegicus GN=Aldh1a1	0.763	Down	0.0025	Aldh1a1	56.589	5.832	6.7	4	5	3	0.889	0.939	0.945	0.916	0.935	0.83	1.221	1.278	1.134	GO:0002072 optic cup morphogenesis involved in camera-type eye development; GO:0010941 regulation of cell death; GO:0065008 regulation of biological quality; GO:0016053 organic acid biosynthetic process; GO:0006066 alcohol metabolic process; GO:0042904 9-cis-retinoic acid biosynthetic process; GO:0044699 single-organism process; GO:0009058 biosynthetic process; GO:0044255 cellular lipid metabolic…		GO:0004028 3-chloroallyl aldehyde dehydrogenase activity; GO:0016620 oxidoreductase activity, acting on the aldehyde or oxo group of donors, NAD or NADP as acceptor; GO:0003824 catalytic activity; GO:0016491 oxidoreductase activity; GO:0016903 oxidoreductase activity, acting on the aldehyde or oxo group of donors;	K07249	ALDH1A; retinal dehydrogenase [EC:1.2.1.36]	rno01100 Metabolic pathways - Rattus norvegicus (rat); rno00830 Retinol metabolism - Rattus norvegicus (rat);	IPR016161; IPR015590; IPR016162; IPR016163;	Aldehyde/histidinol dehydrogenase; Aldehyde dehydrogenase domain; Aldehyde dehydrogenase N-terminal domain; Aldehyde dehydrogenase, C-terminal;
A0A0H2UHX5	Neprilysin OS=Rattus norvegicus GN=Mme	0.697	Down	0.00122	Mme	78.668	7.7067	4.8	4	5	4	0.937	0.854	0.806	0.855	0.986	0.938	1.252	1.224	1.249	GO:0006508 proteolysis; GO:0008152 metabolic process; GO:0043170 macromolecule metabolic process; GO:0019538 protein metabolic process; GO:0044238 primary metabolic process; GO:0071704 organic substance metabolic process;		GO:0004175 endopeptidase activity; GO:0004222 metalloendopeptidase activity; GO:0008233 peptidase activity; GO:0003824 catalytic activity; GO:0070011 peptidase activity, acting on L-amino acid peptides; GO:0016787 hydrolase activity; GO:0008237 metallopeptidase activity;				IPR008753; IPR024079; IPR018497;	Peptidase M13, N-terminal domain; Metallopeptidase, catalytic domain; Peptidase M13, C-terminal domain;
A0A0H2UI36	Uncharacterized protein OS=Rattus norvegicus	0.416	Down	0.000256	---	17.049	39.375	24.2	4	5	4	0.7	0.662	0.579	0.897	0.866	0.942	1.588	1.425	1.651			GO:0005515 protein binding; GO:0005488 binding;				IPR007110; IPR013783; IPR013106; IPR003597;	Immunoglobulin-like domain; Immunoglobulin-like fold; Immunoglobulin V-set domain; Immunoglobulin C1-set;
A0A0U1RS43	TAP-binding protein (Fragment) OS=Rattus norvegicus GN=Tapbp	0.389	Down	4.53e-06	Tapbp	6.3802	5.1869	16.7	1	2	1	0.612	0.601	0.581	0.865	1.011	0.922	1.61	1.547	1.455	GO:0044085 cellular component biogenesis; GO:0016043 cellular component organization; GO:0034622 cellular macromolecular complex assembly; GO:0071822 protein complex subunit organization; GO:0002397 MHC class I protein complex assembly; GO:0022607 cellular component assembly; GO:0065003 macromolecular complex assembly; GO:0002396 MHC protein complex assembly; GO:0070271 protein complex biogenesis…	GO:0043229 intracellular organelle; GO:0016020 membrane; GO:0005783 endoplasmic reticulum; GO:0042175 nuclear outer membrane-endoplasmic reticulum membrane network; GO:0098796 membrane protein complex; GO:0005737 cytoplasm; GO:0044446 intracellular organelle part; GO:0012505 endomembrane system; GO:0032991 macromolecular complex; GO:0031224 intrinsic component of membrane; GO:0044424 intracellula…	GO:0005515 protein binding; GO:0051082 unfolded protein binding; GO:0005488 binding;
A0A140TA95	Myosin phosphatase Rho-interacting protein OS=Rattus norvegicus GN=Mprip	0.765	Down	0.018	Mprip	113.11	16.325	16.2	15	16	2	0.968	0.829	0.845	0.99	0.923	1.085	1.041	1.206	1.208							IPR011993; IPR001849;	PH domain-like; Pleckstrin homology domain;
A0A140TAE0	Major vault protein OS=Rattus norvegicus GN=Mvp	0.732	Down	0.000821	Mvp	96.823	33.837	9	7	10	7	0.861	0.89	0.812	1.063	0.971	1.063	1.203	1.181	1.119	GO:0044700 single organism signaling; GO:0045859 regulation of protein kinase activity; GO:0050794 regulation of cellular process; GO:0007166 cell surface receptor signaling pathway; GO:0050730 regulation of peptidyl-tyrosine phosphorylation; GO:0060255 regulation of macromolecule metabolic process; GO:0031399 regulation of protein modification process; GO:0023051 regulation of signaling; GO:0044…	GO:0043229 intracellular organelle; GO:0016020 membrane; GO:0044421 extracellular region part; GO:0043232 intracellular non-membrane-bounded organelle; GO:0005737 cytoplasm; GO:0031982 vesicle; GO:0032991 macromolecular complex; GO:0044424 intracellular part; GO:0005829 cytosol; GO:0005623 cell; GO:0005576 extracellular region; GO:0043228 non-membrane-bounded organelle; GO:0043231 intracellular m…	GO:0042802 identical protein binding; GO:0019903 protein phosphatase binding; GO:0005488 binding; GO:0019901 protein kinase binding; GO:0005515 protein binding; GO:0019902 phosphatase binding; GO:0019900 kinase binding; GO:0019899 enzyme binding;	K17266			IPR021870;	Major vault protein, shoulder domain;
A0A140TAG8	Protrudin OS=Rattus norvegicus GN=Zfyve27	1.327	Up	0.0306	Zfyve27	45.739	13.74	5.4	2	2	2	1.027	1.026	1.219	1.003	1.067	1.207	0.719	0.87	0.877	GO:0044085 cellular component biogenesis; GO:0065008 regulation of biological quality; GO:0045666 positive regulation of neuron differentiation; GO:0010256 endomembrane system organization; GO:0048666 neuron development; GO:0048869 cellular developmental process; GO:0022008 neurogenesis; GO:0044699 single-organism process; GO:0045927 positive regulation of growth; GO:0051234 establishment of loca…	GO:0016020 membrane; GO:0030425 dendrite; GO:0042175 nuclear outer membrane-endoplasmic reticulum membrane network; GO:0005783 endoplasmic reticulum; GO:0071944 cell periphery; GO:0005737 cytoplasm; GO:0031224 intrinsic component of membrane; GO:0030426 growth cone; GO:0044424 intracellular part; GO:0005623 cell; GO:0044422 organelle part; GO:0098827 endoplasmic reticulum subcompartment; GO:00444…	GO:0046872 metal ion binding; GO:0043169 cation binding; GO:0005515 protein binding; GO:0043621 protein self-association; GO:0005488 binding; GO:0043167 ion binding;	K19368	ZFYVE27; protrudin	rno04144 Endocytosis - Rattus norvegicus (rat);	IPR000306; IPR017455; IPR013083; IPR011011;	FYVE zinc finger; Zinc finger, FYVE-related; Zinc finger, RING/FYVE/PHD-type; Zinc finger, FYVE/PHD-type;
A0A1W2Q6E9	Moesin OS=Rattus norvegicus GN=Msn	0.739	Down	1.64e-05	Msn	67.651	51.98	32.5	23	35	14	0.852	0.856	0.844	1.008	1.031	1.038	1.172	1.151	1.129		GO:0016020 membrane; GO:0005856 cytoskeleton; GO:0043226 organelle; GO:0043229 intracellular organelle; GO:0019898 extrinsic component of membrane; GO:0043232 intracellular non-membrane-bounded organelle; GO:0044425 membrane part; GO:0044464 cell part; GO:0005622 intracellular; GO:0005737 cytoplasm; GO:0044424 intracellular part; GO:0005623 cell; GO:0043228 non-membrane-bounded organelle;	GO:0003779 actin binding; GO:0005515 protein binding; GO:0008092 cytoskeletal protein binding; GO:0005488 binding;	K05763	MSN; moesin	rno05162 Measles - Rattus norvegicus (rat); rno04670 Leukocyte transendothelial migration - Rattus norvegicus (rat); rno04530 Tight junction - Rattus norvegicus (rat); rno04810 Regulation of actin cytoskeleton - Rattus norvegicus (rat); rno05205 Proteoglycans in cancer - Rattus norvegicus (rat);	IPR019748; IPR018980; IPR008954; IPR019749; IPR018979; IPR029071; IPR011993; IPR011259; IPR014352; IPR000299;	FERM central domain; FERM, C-terminal PH-like domain; Moesin tail domain; Band 4.1 domain; FERM, N-terminal; Ubiquitin-related domain; PH domain-like; Ezrin/radixin/moesin, C-terminal; FERM/acyl-CoA-binding protein, 3-helical bundle; FERM domain;
B0BNN3	Carbonic anhydrase 1 OS=Rattus norvegicus GN=Ca1	0.648	Down	0.0014	Ca1	28.299	6.7771	10.3	3	3	3	0.86	0.866	0.752	0.945	0.95	0.908	1.314	1.198	1.312	GO:0008152 metabolic process; GO:0006730 one-carbon metabolic process; GO:0044710 single-organism metabolic process; GO:0044281 small molecule metabolic process; GO:0044763 single-organism cellular process; GO:0044699 single-organism process; GO:0009987 cellular process; GO:0044237 cellular metabolic process;	GO:0070062 extracellular exosome; GO:0043226 organelle; GO:0044421 extracellular region part; GO:0044464 cell part; GO:0005622 intracellular; GO:0005737 cytoplasm; GO:0031982 vesicle; GO:1903561 extracellular vesicle; GO:0044424 intracellular part; GO:0005623 cell; GO:0043227 membrane-bounded organelle; GO:0005576 extracellular region; GO:0043230 extracellular organelle;	GO:0052689 carboxylic ester hydrolase activity; GO:0043167 ion binding; GO:0016829 lyase activity; GO:0016836 hydro-lyase activity; GO:0016787 hydrolase activity; GO:0008270 zinc ion binding; GO:0004089 carbonate dehydratase activity; GO:0016835 carbon-oxygen lyase activity; GO:0004064 arylesterase activity; GO:0046914 transition metal ion binding; GO:0003824 catalytic activity; GO:0005488 bindin…	K01672	CA; carbonic anhydrase [EC:4.2.1.1]	rno00910 Nitrogen metabolism - Rattus norvegicus (rat);	IPR001148;	Alpha carbonic anhydrase;
B1WBT4	SFRS protein kinase 2 OS=Rattus norvegicus GN=Srpk2	0.745	Down	0.0039	Srpk2	76.947	1.9617	2.3	2	2	1	0.91	0.889	0.883	0.916	1.015	0.882	1.314	1.169	1.119	GO:0044085 cellular component biogenesis; GO:0044700 single organism signaling; GO:0022613 ribonucleoprotein complex biogenesis; GO:0022618 ribonucleoprotein complex assembly; GO:0044699 single-organism process; GO:0044237 cellular metabolic process; GO:0006796 phosphate-containing compound metabolic process; GO:0008152 metabolic process; GO:0007165 signal transduction; GO:0071826 ribonucleoprote…	GO:0043229 intracellular organelle; GO:0043232 intracellular non-membrane-bounded organelle; GO:0044446 intracellular organelle part; GO:0005737 cytoplasm; GO:0031981 nuclear lumen; GO:0044424 intracellular part; GO:0005730 nucleolus; GO:0005829 cytosol; GO:0005623 cell; GO:0044422 organelle part; GO:0043228 non-membrane-bounded organelle; GO:0043226 organelle; GO:0043231 intracellular membrane-b…	GO:1901265 nucleoside phosphate binding; GO:0016773 phosphotransferase activity, alcohol group as acceptor; GO:0004672 protein kinase activity; GO:1901363 heterocyclic compound binding; GO:0097159 organic cyclic compound binding; GO:0016301 kinase activity; GO:0003824 catalytic activity; GO:0032553 ribonucleotide binding; GO:0005488 binding; GO:0032550 purine ribonucleoside binding; GO:0043169 ca…	K08831			IPR000719; IPR011009;	Protein kinase domain; Protein kinase-like domain;
B1WBW6	Hypothetical LOC298504 (Predicted) OS=Rattus norvegicus GN=Mfsd2a	1.349	Up	0.00332	Mfsd2a	58.679	1.5542	2.8	2	2	2	1.043	1.171	1.166	1.078	0.956	1.087	0.878	0.833	0.794	GO:0021543 pallium development; GO:0044707 single-multicellular organism process; GO:0021766 hippocampus development; GO:0007420 brain development; GO:0048869 cellular developmental process; GO:0044699 single-organism process; GO:0051977 lysophospholipid transport; GO:0021761 limbic system development; GO:0048468 cell development; GO:0051234 establishment of localization; GO:0021537 telencephalon…	GO:0016020 membrane; GO:0031226 intrinsic component of plasma membrane; GO:0044459 plasma membrane part; GO:0044425 membrane part; GO:0044464 cell part; GO:0071944 cell periphery; GO:0031224 intrinsic component of membrane; GO:0005887 integral component of plasma membrane; GO:0005623 cell; GO:0016021 integral component of membrane; GO:0005886 plasma membrane;	GO:0022804 active transmembrane transporter activity; GO:0015291 secondary active transmembrane transporter activity; GO:0051978 lysophospholipid transporter activity; GO:1901505 carbohydrate derivative transporter activity; GO:0015293 symporter activity; GO:0015245 fatty acid transporter activity; GO:0005319 lipid transporter activity; GO:0022892 substrate-specific transporter activity; GO:00228…				IPR020846;	Major facilitator superfamily domain;
B1WC25	Tra2a protein OS=Rattus norvegicus GN=Tra2a	1.501	Up	0.00272	Tra2a	32.578	72.162	18.8	4	7	3	1.197	1.172	1.26	1.076	0.861	0.875	0.753	0.763	0.902	GO:0006396 RNA processing; GO:0006725 cellular aromatic compound metabolic process; GO:1901360 organic cyclic compound metabolic process; GO:0006807 nitrogen compound metabolic process; GO:0044238 primary metabolic process; GO:0044237 cellular metabolic process; GO:0071704 organic substance metabolic process; GO:0006397 mRNA processing; GO:0016070 RNA metabolic process; GO:0000398 mRNA splicing, …	GO:0043229 intracellular organelle; GO:0043232 intracellular non-membrane-bounded organelle; GO:0044446 intracellular organelle part; GO:0031981 nuclear lumen; GO:0044424 intracellular part; GO:0005730 nucleolus; GO:0005623 cell; GO:0044422 organelle part; GO:0043228 non-membrane-bounded organelle; GO:0043226 organelle; GO:0043231 intracellular membrane-bounded organelle; GO:0031974 membrane-encl…	GO:0097159 organic cyclic compound binding; GO:1901363 heterocyclic compound binding; GO:0003723 RNA binding; GO:1901265 nucleoside phosphate binding; GO:0005488 binding; GO:0003676 nucleic acid binding; GO:0005515 protein binding; GO:0000166 nucleotide binding; GO:0036094 small molecule binding;	K12897	TRA2; transformer-2 protein	rno03040 Spliceosome - Rattus norvegicus (rat);	IPR000504; IPR012677;	RNA recognition motif domain; Nucleotide-binding alpha-beta plait domain;
B2GUW4	Exdl2 protein OS=Rattus norvegicus GN=Exd2	1.439	Up	7.88e-05	Exd2	74.059	4.4799	2	1	1	1	1.112	1.171	1.143	0.927	0.992	1.275	0.769	0.799	0.812	GO:0033554 cellular response to stress; GO:0051716 cellular response to stimulus; GO:0006950 response to stress; GO:0006725 cellular aromatic compound metabolic process; GO:0006259 DNA metabolic process; GO:0006302 double-strand break repair; GO:1901360 organic cyclic compound metabolic process; GO:0006807 nitrogen compound metabolic process; GO:0050896 response to stimulus; GO:0044238 primary me…	GO:0043226 organelle; GO:0043231 intracellular membrane-bounded organelle; GO:0043229 intracellular organelle; GO:0005634 nucleus; GO:0044464 cell part; GO:0005622 intracellular; GO:0005737 cytoplasm; GO:0044424 intracellular part; GO:0043227 membrane-bounded organelle; GO:0005623 cell;	GO:0008310 single-stranded DNA 3'-5' exodeoxyribonuclease activity; GO:0004536 deoxyribonuclease activity; GO:0016895 exodeoxyribonuclease activity, producing 5'-phosphomonoesters; GO:0004529 exodeoxyribonuclease activity; GO:0008408 3'-5' exonuclease activity; GO:0016787 hydrolase activity; GO:0016796 exonuclease activity, active with either ribo- or deoxyribonucleic acids and producing 5'-phosp…	K20777			IPR012337; IPR002562;	Ribonuclease H-like domain; 3'-5' exonuclease domain;
B2GV57	Cysteinyl-tRNA synthetase 2, mitochondrial OS=Rattus norvegicus GN=Cars2	0.658	Down	0.000961	Cars2	60.917	3.7166	2	1	1	1	0.93	0.805	0.817	0.847	0.947	0.887	1.33	1.289	1.261	GO:0006518 peptide metabolic process; GO:0006725 cellular aromatic compound metabolic process; GO:0044267 cellular protein metabolic process; GO:0044699 single-organism process; GO:0009058 biosynthetic process; GO:0006423 cysteinyl-tRNA aminoacylation; GO:1901566 organonitrogen compound biosynthetic process; GO:0043039 tRNA aminoacylation; GO:0044237 cellular metabolic process; GO:0071704 organic…	GO:0044424 intracellular part; GO:0005623 cell; GO:0044464 cell part; GO:0005622 intracellular; GO:0005737 cytoplasm;	GO:0016876 ligase activity, forming aminoacyl-tRNA and related compounds; GO:0005524 ATP binding; GO:1901265 nucleoside phosphate binding; GO:0016875 ligase activity, forming carbon-oxygen bonds; GO:0001882 nucleoside binding; GO:0043167 ion binding; GO:0016874 ligase activity; GO:0000166 nucleotide binding; GO:0097159 organic cyclic compound binding; GO:1901363 heterocyclic compound binding; GO:…	K01883	CARS; cysteinyl-tRNA synthetase [EC:6.1.1.16]	rno00970 Aminoacyl-tRNA biosynthesis - Rattus norvegicus (rat);	IPR014729; IPR032678; IPR009080;	Rossmann-like alpha/beta/alpha sandwich fold; tRNA synthetases class I, catalytic domain; Aminoacyl-tRNA synthetase, class Ia, anticodon-binding;
B2GVB9	Fermitin family member 3 OS=Rattus norvegicus GN=Fermt3	0.705	Down	0.0056	Fermt3	75.622	2.1786	1.5	1	1	1	0.77	0.86	0.764	1.108	1.103	1.124	1.245	1.108	1.044	GO:0044700 single organism signaling; GO:0044085 cellular component biogenesis; GO:0065008 regulation of biological quality; GO:0007596 blood coagulation; GO:0030335 positive regulation of cell migration; GO:0007166 cell surface receptor signaling pathway; GO:0040017 positive regulation of locomotion; GO:0048869 cellular developmental process; GO:0044699 single-organism process; GO:0032989 cellul…	GO:0043229 intracellular organelle; GO:0016020 membrane; GO:0044421 extracellular region part; GO:0043232 intracellular non-membrane-bounded organelle; GO:0044430 cytoskeletal part; GO:0044446 intracellular organelle part; GO:0031982 vesicle; GO:0032991 macromolecular complex; GO:0044424 intracellular part; GO:0005623 cell; GO:0002102 podosome; GO:0015629 actin cytoskeleton; GO:0005576 extracellu…	GO:0050839 cell adhesion molecule binding; GO:0005102 receptor binding; GO:0005488 binding; GO:0044877 macromolecular complex binding; GO:0005515 protein binding; GO:0005178 integrin binding; GO:0032403 protein complex binding;	K17084	FERMT3; kindlin 3	rno04611 Platelet activation - Rattus norvegicus (rat);	IPR019749; IPR019748; IPR011993; IPR001849; IPR014352;	Band 4.1 domain; FERM central domain; PH domain-like; Pleckstrin homology domain; FERM/acyl-CoA-binding protein, 3-helical bundle;
B2RYB8	Integrin beta OS=Rattus norvegicus GN=Itgb2	0.577	Down	1.99e-05	Itgb2	84.817	15.227	7.7	6	7	6	0.644	0.688	0.677	1.252	1.156	1.15	1.189	1.151	1.141	GO:0044700 single organism signaling; GO:0090130 tissue migration; GO:0045321 leukocyte activation; GO:0045428 regulation of nitric oxide biosynthetic process; GO:0007166 cell surface receptor signaling pathway; GO:0009891 positive regulation of biosynthetic process; GO:0007492 endoderm development; GO:0009605 response to external stimulus; GO:0022610 biological adhesion; GO:0043542 endothelial c…	GO:0016020 membrane; GO:0044421 extracellular region part; GO:0034687 integrin alphaL-beta2 complex; GO:0098636 protein complex involved in cell adhesion; GO:0031226 intrinsic component of plasma membrane; GO:0071944 cell periphery; GO:0098796 membrane protein complex; GO:0031982 vesicle; GO:0098797 plasma membrane protein complex; GO:0098802 plasma membrane receptor complex; GO:0043235 receptor …	GO:0038023 signaling receptor activity; GO:0046982 protein heterodimerization activity; GO:0044877 macromolecular complex binding; GO:0046983 protein dimerization activity; GO:0019901 protein kinase binding; GO:0005515 protein binding; GO:0004888 transmembrane signaling receptor activity; GO:0019900 kinase binding; GO:0004871 signal transducer activity; GO:0050839 cell adhesion molecule binding; …	K06464	ITGB2; integrin beta 2	rno05134 Legionellosis - Rattus norvegicus (rat); rno05416 Viral myocarditis - Rattus norvegicus (rat); rno05144 Malaria - Rattus norvegicus (rat); rno05152 Tuberculosis - Rattus norvegicus (rat); rno05146 Amoebiasis - Rattus norvegicus (rat); rno05166 HTLV-I infection - Rattus norvegicus (rat); rno05133 Pertussis - Rattus norvegicus (rat); rno04390 Hippo signaling pathway - Rattus norvegicus (ra…	IPR032695; IPR033760; IPR002369; IPR016201; IPR012896; IPR002035; IPR014836;	Integrin domain; Integrin beta N-terminal; Integrin beta subunit, VWA domain; PSI domain; Integrin beta subunit, tail; von Willebrand factor, type A; Integrin beta subunit, cytoplasmic domain;
B2RYM3	Inter-alpha trypsin inhibitor, heavy chain 1 OS=Rattus norvegicus GN=Itih1	0.491	Down	0.000136	Itih1	100.59	14.828	5.5	5	6	5	0.756	0.827	0.74	0.752	0.67	0.66	1.684	1.55	1.494	GO:0050794 regulation of cellular process; GO:0010951 negative regulation of endopeptidase activity; GO:0060255 regulation of macromolecule metabolic process; GO:0031324 negative regulation of cellular metabolic process; GO:0048523 negative regulation of cellular process; GO:0048519 negative regulation of biological process; GO:0051346 negative regulation of hydrolase activity; GO:0030203 glycosa…	GO:0070062 extracellular exosome; GO:0043226 organelle; GO:0072562 blood microparticle; GO:0005615 extracellular space; GO:0044421 extracellular region part; GO:0031982 vesicle; GO:1903561 extracellular vesicle; GO:0043227 membrane-bounded organelle; GO:0005576 extracellular region; GO:0043230 extracellular organelle;	GO:0004867 serine-type endopeptidase inhibitor activity; GO:0030234 enzyme regulator activity; GO:0030414 peptidase inhibitor activity; GO:0061134 peptidase regulator activity; GO:0061135 endopeptidase regulator activity; GO:0098772 molecular function regulator; GO:0004857 enzyme inhibitor activity; GO:0004866 endopeptidase inhibitor activity;	K19014			IPR010600; IPR013694; IPR002035;	Inter-alpha-trypsin inhibitor heavy chain, C-terminal; VIT domain; von Willebrand factor, type A;
B2RYP3	Fam91a1 protein OS=Rattus norvegicus GN=Fam91a1	0.441	Down	0.000742	Fam91a1	93.573	3.6152	3.8	3	3	3	0.736	0.728	0.625	0.736	0.808	0.816	1.669	1.704	1.367							IPR028097; IPR028091;	FAM91, C-terminal domain; FAM91, N-terminal domain;
B2RZ57	Mitochondrial ribosomal protein L18 OS=Rattus norvegicus GN=Mrpl18	1.372	Up	0.00188	Mrpl18	20.65	2.4168	6.7	1	1	1	1.09	1.039	1.102	1.091	1.05	1.294	0.829	0.726	0.8	GO:0050658 RNA transport; GO:0006518 peptide metabolic process; GO:0051029 rRNA transport; GO:0006839 mitochondrial transport; GO:0044267 cellular protein metabolic process; GO:0044699 single-organism process; GO:0009058 biosynthetic process; GO:1901566 organonitrogen compound biosynthetic process; GO:0044237 cellular metabolic process; GO:0051236 establishment of RNA localization; GO:0071704 org…	GO:0005615 extracellular space; GO:0044421 extracellular region part; GO:0005737 cytoplasm; GO:0032991 macromolecular complex; GO:0044424 intracellular part; GO:0005762 mitochondrial large ribosomal subunit; GO:0005623 cell; GO:0000313 organellar ribosome; GO:0044422 organelle part; GO:0043228 non-membrane-bounded organelle; GO:0031974 membrane-enclosed lumen; GO:0070013 intracellular organelle l…	GO:0097159 organic cyclic compound binding; GO:1901363 heterocyclic compound binding; GO:0003723 RNA binding; GO:0008097 5S rRNA binding; GO:0005488 binding; GO:0003676 nucleic acid binding; GO:0003735 structural constituent of ribosome; GO:0005198 structural molecule activity; GO:0019843 rRNA binding;	K02881	RP-L18; large subunit ribosomal protein L18	rno03010 Ribosome - Rattus norvegicus (rat);
B4F795	Choline transporter-like protein 2 OS=Rattus norvegicus GN=Slc44a2	0.721	Down	3.61e-05	Slc44a2	79.896	25.769	9.6	7	12	7	0.86	0.84	0.86	0.956	1.019	1.024	1.2	1.152	1.201	GO:0050794 regulation of cellular process; GO:0044700 single organism signaling; GO:0051716 cellular response to stimulus; GO:1902531 regulation of intracellular signal transduction; GO:0023051 regulation of signaling; GO:1902533 positive regulation of intracellular signal transduction; GO:0048522 positive regulation of cellular process; GO:0044699 single-organism process; GO:0023052 signaling; G…	GO:0016020 membrane; GO:0044421 extracellular region part; GO:0031090 organelle membrane; GO:0005737 cytoplasm; GO:0031982 vesicle; GO:0031224 intrinsic component of membrane; GO:0044424 intracellular part; GO:0005623 cell; GO:0044422 organelle part; GO:0005765 lysosomal membrane; GO:0070062 extracellular exosome; GO:0044425 membrane part; GO:0005622 intracellular; GO:0044464 cell part; GO:009880…	GO:0004871 signal transducer activity;	K15377	SLC44A2_4_5; solute carrier family 44 (choline transporter-like protein), member 2/4/5	rno05231 Choline metabolism in cancer - Rattus norvegicus (rat);
B5DFC9	Nidogen-2 OS=Rattus norvegicus GN=Nid2	0.642	Down	0.000102	Nid2	152.97	127.73	17	20	30	19	0.885	0.866	0.852	0.797	0.786	0.795	1.396	1.281	1.375	GO:0007160 cell-matrix adhesion; GO:0022610 biological adhesion; GO:0007155 cell adhesion; GO:0031589 cell-substrate adhesion;	GO:0031012 extracellular matrix; GO:0044421 extracellular region part; GO:0044464 cell part; GO:0005578 proteinaceous extracellular matrix; GO:0009986 cell surface; GO:0005623 cell; GO:0044420 extracellular matrix component; GO:0005576 extracellular region; GO:0005604 basement membrane;	GO:0043169 cation binding; GO:0046872 metal ion binding; GO:0005515 protein binding; GO:0005509 calcium ion binding; GO:0005488 binding; GO:0043167 ion binding;	K06826			IPR003886; IPR001881; IPR000742; IPR000716; IPR011042; IPR009030; IPR006605; IPR009017; IPR023413;	NIDO domain; EGF-like calcium-binding domain; EGF-like domain; Thyroglobulin type-1; Six-bladed beta-propeller, TolB-like; Growth factor receptor cysteine-rich domain; G2 nidogen/fibulin G2F; Green fluorescent protein; Green fluorescent protein-like;
B5DFE0	Membrane palmitoylated protein 6 OS=Rattus norvegicus GN=Mpp6	0.708	Down	1.54e-05	Mpp6	60.933	36.743	24.1	13	16	12	0.835	0.855	0.845	0.974	0.924	0.954	1.187	1.217	1.174			GO:0019904 protein domain specific binding; GO:0005515 protein binding; GO:0030165 PDZ domain binding; GO:0005488 binding;				IPR014775; IPR011511; IPR001452; IPR008144; IPR008145; IPR027417; IPR001478; IPR004172;	L27 domain, C-terminal; Variant SH3 domain; SH3 domain; Guanylate kinase-like domain; Guanylate kinase/L-type calcium channel beta subunit; P-loop containing nucleoside triphosphate hydrolase; PDZ domain; L27 domain;
C7E1V1	Inositol 1,4,5-trisphosphate receptor type 3 OS=Rattus norvegicus GN=Itpr3	0.294	Down	4.43e-05	Itpr3	304.21	4.1458	1.4	4	5	1	0.504	0.6	0.559	0.631	0.697	0.571	1.976	1.956	1.734	GO:0044700 single organism signaling; GO:0065008 regulation of biological quality; GO:0072503 cellular divalent inorganic cation homeostasis; GO:0023051 regulation of signaling; GO:0044699 single-organism process; GO:0050877 neurological system process; GO:0051234 establishment of localization; GO:0007610 behavior; GO:0050806 positive regulation of synaptic transmission; GO:0007165 signal transdu…	GO:0016020 membrane; GO:0042175 nuclear outer membrane-endoplasmic reticulum membrane network; GO:0005783 endoplasmic reticulum; GO:0071944 cell periphery; GO:0005737 cytoplasm; GO:0031224 intrinsic component of membrane; GO:0032991 macromolecular complex; GO:0044424 intracellular part; GO:0005887 integral component of plasma membrane; GO:0005623 cell; GO:0044422 organelle part; GO:0043228 non-me…	GO:0022803 passive transmembrane transporter activity; GO:0022892 substrate-specific transporter activity; GO:0004888 transmembrane signaling receptor activity; GO:0004871 signal transducer activity; GO:0099604 ligand-gated calcium channel activity; GO:0015267 channel activity; GO:0022891 substrate-specific transmembrane transporter activity; GO:0046873 metal ion transmembrane transporter activit…	K04960	ITPR3; inositol 1,4,5-triphosphate receptor type 3	rno04713 Circadian entrainment - Rattus norvegicus (rat); rno04723 Retrograde endocannabinoid signaling - Rattus norvegicus (rat); rno04928 Parathyroid hormone synthesis, secretion and action - Rattus norvegicus (rat); rno04730 Long-term depression - Rattus norvegicus (rat); rno04971 Gastric acid secretion - Rattus norvegicus (rat); rno04022 cGMP-PKG signaling pathway - Rattus norvegicus (rat); r…	IPR005821; IPR014821; IPR016024; IPR013662; IPR016093; IPR000699;	Ion transport domain; Inositol 1,4,5-trisphosphate/ryanodine receptor; Armadillo-type fold; RyR/IP3R Homology associated domain; MIR motif; RIH (RyR and IP3R Homology) domain;
D3Z8R4	RNA-binding motif protein 25-like 1 OS=Rattus norvegicus GN=Rbm25l1	0.726	Down	0.0128	Rbm25l1	96.523	14.175	6	4	5	4	1.003	0.84	0.933	0.868	0.765	0.868	1.385	1.288	1.15	GO:0050794 regulation of cellular process; GO:0000381 regulation of alternative mRNA splicing, via spliceosome; GO:0006725 cellular aromatic compound metabolic process; GO:0060255 regulation of macromolecule metabolic process; GO:0019219 regulation of nucleobase-containing compound metabolic process; GO:0044237 cellular metabolic process; GO:0071704 organic substance metabolic process; GO:0008152…	GO:0043229 intracellular organelle; GO:0044446 intracellular organelle part; GO:0032991 macromolecular complex; GO:0044424 intracellular part; GO:0005681 spliceosomal complex; GO:0005623 cell; GO:0044422 organelle part; GO:0043226 organelle; GO:0043231 intracellular membrane-bounded organelle; GO:0005634 nucleus; GO:0044464 cell part; GO:0005622 intracellular; GO:1990904 ribonucleoprotein complex…	GO:0097159 organic cyclic compound binding; GO:1901363 heterocyclic compound binding; GO:0003729 mRNA binding; GO:0003723 RNA binding; GO:1901265 nucleoside phosphate binding; GO:0005488 binding; GO:0003676 nucleic acid binding; GO:0000166 nucleotide binding; GO:0036094 small molecule binding;	K12822	RBM25; RNA-binding protein 25	rno03040 Spliceosome - Rattus norvegicus (rat);	IPR034268; IPR000504; IPR012677; IPR002483;	RBM25, RNA recognition motif; RNA recognition motif domain; Nucleotide-binding alpha-beta plait domain; PWI domain;
D3Z8X6	Deltex E3 ubiquitin ligase 3L OS=Rattus norvegicus GN=Dtx3l	0.316	Down	0.00866	Dtx3l	83.102	10.873	4.3	3	3	3	0.405	0.353	0.785	0.974	0.988	0.857	1.776	1.636	1.469	GO:0033554 cellular response to stress; GO:0016043 cellular component organization; GO:0006725 cellular aromatic compound metabolic process; GO:0006259 DNA metabolic process; GO:0016570 histone modification; GO:0006302 double-strand break repair; GO:0044267 cellular protein metabolic process; GO:0050896 response to stimulus; GO:0044237 cellular metabolic process; GO:0071704 organic substance meta…	GO:0043229 intracellular organelle; GO:0005737 cytoplasm; GO:0044446 intracellular organelle part; GO:0031981 nuclear lumen; GO:0044424 intracellular part; GO:0005829 cytosol; GO:0005623 cell; GO:0044422 organelle part; GO:0043226 organelle; GO:0043231 intracellular membrane-bounded organelle; GO:0031974 membrane-enclosed lumen; GO:0005654 nucleoplasm; GO:0005634 nucleus; GO:0070013 intracellular…	GO:0042393 histone binding; GO:0046914 transition metal ion binding; GO:0019787 ubiquitin-like protein transferase activity; GO:0003824 catalytic activity; GO:0005488 binding; GO:0043167 ion binding; GO:0004842 ubiquitin-protein transferase activity; GO:0046872 metal ion binding; GO:0043169 cation binding; GO:0005515 protein binding; GO:0008270 zinc ion binding; GO:0016740 transferase activity;	K06058	DTX; deltex [EC:2.3.2.27]	rno04330 Notch signaling pathway - Rattus norvegicus (rat);	IPR001841; IPR013083;	Zinc finger, RING-type; Zinc finger, RING/FYVE/PHD-type;
D3Z9D0	Similar to KIAA1549 protein OS=Rattus norvegicus GN=RGD1306271	1.344	Up	0.00132	RGD1306271	201.94	5.1517	1.1	2	2	2	1.16	1.225	1.214	0.866	0.855	0.985	0.843	0.945	0.889		GO:0031224 intrinsic component of membrane; GO:0016020 membrane; GO:0016021 integral component of membrane; GO:0044425 membrane part;
D3ZBN0	Histone H1.5 OS=Rattus norvegicus GN=Hist1h1b	0.751	Down	0.000255	Hist1h1b	22.649	44.397	33.3	11	31	9	0.899	0.905	0.866	0.947	0.955	0.962	1.227	1.15	1.18	GO:0044085 cellular component biogenesis; GO:0065008 regulation of biological quality; GO:0032270 positive regulation of cellular protein metabolic process; GO:0072594 establishment of protein localization to organelle; GO:0051253 negative regulation of RNA metabolic process; GO:0051234 establishment of localization; GO:0045927 positive regulation of growth; GO:1905269 positive regulation of chro…	GO:0044421 extracellular region part; GO:0031982 vesicle; GO:0032991 macromolecular complex; GO:0044424 intracellular part; GO:0005623 cell; GO:0000792 heterochromatin; GO:0044422 organelle part; GO:0044427 chromosomal part; GO:0043228 non-membrane-bounded organelle; GO:0070062 extracellular exosome; GO:0031974 membrane-enclosed lumen; GO:0070013 intracellular organelle lumen; GO:0044454 nuclear …	GO:0097159 organic cyclic compound binding; GO:1901363 heterocyclic compound binding; GO:0003677 DNA binding; GO:0003723 RNA binding; GO:0042826 histone deacetylase binding; GO:0031490 chromatin DNA binding; GO:0005488 binding; GO:0003676 nucleic acid binding; GO:0005515 protein binding; GO:0003682 chromatin binding; GO:0019899 enzyme binding;	K11275			IPR011991; IPR005818;	Winged helix-turn-helix DNA-binding domain; Linker histone H1/H5, domain H15;
D3ZC63	Cytidine/uridine monophosphate kinase 2 OS=Rattus norvegicus GN=Cmpk2	0.509	Down	0.000145	Cmpk2	50.113	48.662	19	7	10	7	0.798	0.737	0.7	0.827	0.846	0.831	1.427	1.414	1.551	GO:0006165 nucleoside diphosphate phosphorylation; GO:0046077 dUDP metabolic process; GO:0009147 pyrimidine nucleoside triphosphate metabolic process; GO:0009117 nucleotide metabolic process; GO:0044699 single-organism process; GO:0009058 biosynthetic process; GO:0046939 nucleotide phosphorylation; GO:0009262 deoxyribonucleotide metabolic process; GO:0044237 cellular metabolic process; GO:0006796…	GO:0043226 organelle; GO:0043231 intracellular membrane-bounded organelle; GO:0043229 intracellular organelle; GO:0044464 cell part; GO:0005622 intracellular; GO:0005737 cytoplasm; GO:0044424 intracellular part; GO:0043227 membrane-bounded organelle; GO:0005623 cell; GO:0005739 mitochondrion; GO:0044444 cytoplasmic part;	GO:0004798 thymidylate kinase activity; GO:0016301 kinase activity; GO:0033862 UMP kinase activity; GO:0003824 catalytic activity; GO:0004550 nucleoside diphosphate kinase activity; GO:0019205 nucleobase-containing compound kinase activity; GO:0009041 uridylate kinase activity; GO:0019201 nucleotide kinase activity; GO:0016740 transferase activity; GO:0016776 phosphotransferase activity, phosphat…	K13809	CMPK2; UMP-CMP kinase 2, mitochondrial [EC:2.7.4.14]	rno00240 Pyrimidine metabolism - Rattus norvegicus (rat); rno01100 Metabolic pathways - Rattus norvegicus (rat);	IPR027417;	P-loop containing nucleoside triphosphate hydrolase;
D3ZCB9	Family with sequence similarity 92, member B OS=Rattus norvegicus GN=Fam92b	1.307	Up	0.00286	Fam92b	33.406	1.5087	2.4	1	3	1	1.001	1.107	1.126	1.173	1.063	1.07	0.828	0.798	0.849							IPR027267;	Arfaptin homology (AH) domain/BAR domain;
D3ZD46	DEXH-box helicase 58 OS=Rattus norvegicus GN=Dhx58	0.526	Down	0.00094	Dhx58	76.912	4.8067	3.7	3	3	3	0.738	0.751	0.697	0.982	0.893	0.907	1.423	1.208	1.527	GO:0032481 positive regulation of type I interferon production; GO:0009968 negative regulation of signal transduction; GO:0039531 regulation of viral-induced cytoplasmic pattern recognition receptor signaling pathway; GO:0023051 regulation of signaling; GO:0039533 regulation of MDA-5 signaling pathway; GO:1902533 positive regulation of intracellular signal transduction; GO:0002698 negative regula…	GO:0044424 intracellular part; GO:0005623 cell; GO:0044464 cell part; GO:0005622 intracellular; GO:0005737 cytoplasm;	GO:0003723 RNA binding; GO:0003677 DNA binding; GO:0005524 ATP binding; GO:1901265 nucleoside phosphate binding; GO:0003725 double-stranded RNA binding; GO:0001882 nucleoside binding; GO:0043167 ion binding; GO:0016817 hydrolase activity, acting on acid anhydrides; GO:0016787 hydrolase activity; GO:0000166 nucleotide binding; GO:0008270 zinc ion binding; GO:0003727 single-stranded RNA binding; GO…	K12649	DHX58; ATP-dependent RNA helicase DHX58 [EC:3.6.3.14]	rno04622 RIG-I-like receptor signaling pathway - Rattus norvegicus (rat);	IPR006935; IPR021673; IPR014001; IPR027417; IPR001650;	Helicase/UvrB, N-terminal; C-terminal domain of RIG-I; Helicase superfamily 1/2, ATP-binding domain; P-loop containing nucleoside triphosphate hydrolase; Helicase, C-terminal;
D3ZDC0	Neuroligin-3 OS=Rattus norvegicus GN=Nlgn3	1.325	Up	0.00126	Nlgn3	91.585	5.9879	4	3	3	2	1.15	1.123	1.045	1.011	1.103	1.071	0.815	0.823	0.867	GO:0050794 regulation of cellular process; GO:0016043 cellular component organization; GO:0022610 biological adhesion; GO:0050789 regulation of biological process; GO:0010646 regulation of cell communication; GO:0050804 modulation of synaptic transmission; GO:0023051 regulation of signaling; GO:0044763 single-organism cellular process; GO:0007155 cell adhesion; GO:0044699 single-organism process;…	GO:0016020 membrane; GO:0031226 intrinsic component of plasma membrane; GO:0044459 plasma membrane part; GO:0044425 membrane part; GO:0044464 cell part; GO:0071944 cell periphery; GO:0031224 intrinsic component of membrane; GO:0005887 integral component of plasma membrane; GO:0005623 cell; GO:0016021 integral component of membrane; GO:0045202 synapse; GO:0005886 plasma membrane;	GO:0042043 neurexin family protein binding; GO:0005515 protein binding; GO:0005102 receptor binding; GO:0005488 binding;	K07378	NLGN; neuroligin	rno04514 Cell adhesion molecules (CAMs) - Rattus norvegicus (rat);	IPR029058; IPR002018;	Alpha/Beta hydrolase fold; Carboxylesterase, type B;
D3ZE00	Uncharacterized protein OS=Rattus norvegicus	0.277	Down	0.000104	---	10.849	15.351	16.3	1	2	1	0.555	0.483	0.436	0.729	0.854	0.88	1.908	1.784	1.623	GO:0044700 single organism signaling; GO:0002694 regulation of leukocyte activation; GO:0016064 immunoglobulin mediated immune response; GO:0007166 cell surface receptor signaling pathway; GO:0098542 defense response to other organism; GO:0044699 single-organism process; GO:0051249 regulation of lymphocyte activation; GO:0009607 response to biotic stimulus; GO:0051234 establishment of localizatio…	GO:0016020 membrane; GO:0044421 extracellular region part; GO:0005615 extracellular space; GO:0009897 external side of plasma membrane; GO:0071944 cell periphery; GO:0042571 immunoglobulin complex, circulating; GO:0019814 immunoglobulin complex; GO:0032991 macromolecular complex; GO:0005623 cell; GO:0005576 extracellular region; GO:0005886 plasma membrane; GO:0072562 blood microparticle; GO:00444…	GO:0034987 immunoglobulin receptor binding; GO:0005515 protein binding; GO:0005102 receptor binding; GO:0003823 antigen binding; GO:0005488 binding;				IPR007110; IPR013783; IPR013106;	Immunoglobulin-like domain; Immunoglobulin-like fold; Immunoglobulin V-set domain;
D3ZES2	Trafficking protein particle complex 6B OS=Rattus norvegicus GN=Trappc6b	0.732	Down	0.00678	Trappc6b	17.977	16.794	14.6	2	2	2	0.85	0.916	0.766	1.071	1.12	0.92	1.228	1.107	1.125	GO:0006810 transport; GO:0046907 intracellular transport; GO:0051649 establishment of localization in cell; GO:0016192 vesicle-mediated transport; GO:0048193 Golgi vesicle transport; GO:0051179 localization; GO:0006888 ER to Golgi vesicle-mediated transport; GO:0051641 cellular localization; GO:0051234 establishment of localization;	GO:0043229 intracellular organelle; GO:0005801 cis-Golgi network; GO:0044446 intracellular organelle part; GO:0005737 cytoplasm; GO:0012505 endomembrane system; GO:0032991 macromolecular complex; GO:0044424 intracellular part; GO:0005623 cell; GO:0044422 organelle part; GO:0043231 intracellular membrane-bounded organelle; GO:0043226 organelle; GO:0005622 intracellular; GO:0044464 cell part; GO:00…		K20304			IPR024096;	NO signalling/Golgi transport ligand-binding domain;
D3ZFG5	Peripheral myelin protein 2 OS=Rattus norvegicus GN=Pmp2	0.362	Down	4.02e-05	Pmp2	14.952	9.5614	34.8	5	10	5	0.655	0.592	0.554	0.705	0.846	0.829	1.599	1.671	1.701	GO:0006810 transport; GO:0016043 cellular component organization; GO:0061024 membrane organization; GO:0051179 localization; GO:0009987 cellular process; GO:0051234 establishment of localization; GO:0071840 cellular component organization or biogenesis;	GO:0070062 extracellular exosome; GO:0043226 organelle; GO:0044421 extracellular region part; GO:0043209 myelin sheath; GO:0044464 cell part; GO:0031982 vesicle; GO:1903561 extracellular vesicle; GO:0005623 cell; GO:0043227 membrane-bounded organelle; GO:0005576 extracellular region; GO:0043230 extracellular organelle;	GO:0015485 cholesterol binding; GO:0032934 sterol binding; GO:0043167 ion binding; GO:0043177 organic acid binding; GO:0033293 monocarboxylic acid binding; GO:0005496 steroid binding; GO:0097159 organic cyclic compound binding; GO:0031406 carboxylic acid binding; GO:0043178 alcohol binding; GO:0005488 binding; GO:0008289 lipid binding; GO:0043168 anion binding; GO:0005504 fatty acid binding; GO:0…				IPR000463; IPR012674; IPR000566; IPR011038;	Cytosolic fatty-acid binding; Calycin; Lipocalin/cytosolic fatty-acid binding domain; Calycin-like;
D3ZFH5	Inter-alpha-trypsin inhibitor heavy chain 2 OS=Rattus norvegicus GN=Itih2	0.66	Down	0.00646	Itih2	92.368	40.403	10.3	9	8	6	0.93	0.781	0.773	0.963	0.97	0.915	1.196	1.179	1.391	GO:0050794 regulation of cellular process; GO:0010951 negative regulation of endopeptidase activity; GO:0060255 regulation of macromolecule metabolic process; GO:0031324 negative regulation of cellular metabolic process; GO:0048523 negative regulation of cellular process; GO:0048519 negative regulation of biological process; GO:0051346 negative regulation of hydrolase activity; GO:0030203 glycosa…	GO:0070062 extracellular exosome; GO:0043226 organelle; GO:0072562 blood microparticle; GO:0005615 extracellular space; GO:0044421 extracellular region part; GO:0031982 vesicle; GO:1903561 extracellular vesicle; GO:0043227 membrane-bounded organelle; GO:0005576 extracellular region; GO:0043230 extracellular organelle;	GO:0004867 serine-type endopeptidase inhibitor activity; GO:0030234 enzyme regulator activity; GO:0030414 peptidase inhibitor activity; GO:0061134 peptidase regulator activity; GO:0061135 endopeptidase regulator activity; GO:0098772 molecular function regulator; GO:0004857 enzyme inhibitor activity; GO:0004866 endopeptidase inhibitor activity;				IPR010600; IPR013694; IPR002035;	Inter-alpha-trypsin inhibitor heavy chain, C-terminal; VIT domain; von Willebrand factor, type A;
D3ZGK7	Carboxylic ester hydrolase OS=Rattus norvegicus GN=Ces1c	0.445	Down	0.0016	Ces1c	64.232	1.8744	1.7	1	1	1	0.792	0.836	0.663	0.605	0.756	0.37	1.764	1.919	1.465			GO:0016787 hydrolase activity; GO:0003824 catalytic activity;	K01044	CES1; carboxylesterase 1 [EC:3.1.1.1]	rno01100 Metabolic pathways - Rattus norvegicus (rat); rno00983 Drug metabolism - other enzymes - Rattus norvegicus (rat);	IPR029058; IPR002018;	Alpha/Beta hydrolase fold; Carboxylesterase, type B;
D3ZHV3	Metallothionein OS=Rattus norvegicus GN=Mt1m	0.442	Down	0.000142	Mt1m	6.0992	1.8466	32.8	2	1	1	0.548	0.489	0.456	1.5	1.472	1.381	1.172	1.122	1.086			GO:0046872 metal ion binding; GO:0043169 cation binding; GO:0005488 binding; GO:0043167 ion binding;				IPR023587; IPR017854;	Metallothionein domain, vertebrate; Metallothionein domain;
D3ZLC3	Sperm specific antigen 2 (Predicted) OS=Rattus norvegicus GN=Ssfa2	0.67	Down	0.006	Ssfa2	137.19	13.204	3.3	4	4	4	0.788	0.976	0.787	0.859	1.062	0.821	1.216	1.33	1.262		GO:0016020 membrane; GO:0043229 intracellular organelle; GO:0071944 cell periphery; GO:0005737 cytoplasm; GO:0044424 intracellular part; GO:0005829 cytosol; GO:0005623 cell; GO:0005886 plasma membrane; GO:0043231 intracellular membrane-bounded organelle; GO:0043226 organelle; GO:0005634 nucleus; GO:0005622 intracellular; GO:0044464 cell part; GO:0043227 membrane-bounded organelle; GO:0044444 cyto…	GO:0051015 actin filament binding; GO:0008092 cytoskeletal protein binding; GO:0005102 receptor binding; GO:0005488 binding; GO:0044877 macromolecular complex binding; GO:0003779 actin binding; GO:0005515 protein binding; GO:0032403 protein complex binding;				IPR029325; IPR029326;	IP3R-interacting domain; Sperm-specific antigen 2, C-terminal;
D3ZLX0	Sorting nexin 14 OS=Rattus norvegicus GN=Snx14	1.473	Up	0.0252	Snx14	79.171	5.1105	5	3	3	3	1.156	1.097	1.329	0.888	1.099	1.004	0.855	0.913	0.664	GO:0016043 cellular component organization; GO:0044763 single-organism cellular process; GO:0044699 single-organism process; GO:0097352 autophagosome maturation; GO:0048284 organelle fusion; GO:0006914 autophagy; GO:0044237 cellular metabolic process; GO:1902589 single-organism organelle organization; GO:0008152 metabolic process; GO:0097576 vacuole fusion; GO:0006996 organelle organization; GO:0…	GO:0097708 intracellular vesicle; GO:0043229 intracellular organelle; GO:0005770 late endosome; GO:0031410 cytoplasmic vesicle; GO:0005737 cytoplasm; GO:0031982 vesicle; GO:0012505 endomembrane system; GO:0044424 intracellular part; GO:0005623 cell; GO:0043226 organelle; GO:0043231 intracellular membrane-bounded organelle; GO:0044464 cell part; GO:0005622 intracellular; GO:0005764 lysosome; GO:00…	GO:1901981 phosphatidylinositol phosphate binding; GO:0005488 binding; GO:0005543 phospholipid binding; GO:0035091 phosphatidylinositol binding; GO:0043167 ion binding; GO:0008289 lipid binding; GO:0080025 phosphatidylinositol-3,5-bisphosphate binding; GO:0043168 anion binding; GO:1902936 phosphatidylinositol bisphosphate binding;	K17926			IPR016137; IPR013937; IPR001683; IPR003114;	RGS domain; Sorting nexin, C-terminal; Phox homologous domain; Phox-associated domain;
D3ZMQ0	MGA, MAX dimerization protein OS=Rattus norvegicus GN=Mga	1.493	Up	0.0138	Mga	312.71	1.6839	0.3	1	2	1	1.256	1.395	1.143	0.893	0.934	0.784	0.943	0.727	0.872	GO:0050794 regulation of cellular process; GO:0006725 cellular aromatic compound metabolic process; GO:0097659 nucleic acid-templated transcription; GO:0060255 regulation of macromolecule metabolic process; GO:0019219 regulation of nucleobase-containing compound metabolic process; GO:0009058 biosynthetic process; GO:0044237 cellular metabolic process; GO:0071704 organic substance metabolic proces…	GO:0043226 organelle; GO:0043231 intracellular membrane-bounded organelle; GO:0043229 intracellular organelle; GO:0005634 nucleus; GO:0044464 cell part; GO:0005622 intracellular; GO:0044424 intracellular part; GO:0043227 membrane-bounded organelle; GO:0005623 cell;	GO:0097159 organic cyclic compound binding; GO:1901363 heterocyclic compound binding; GO:0003677 DNA binding; GO:0005488 binding; GO:0046983 protein dimerization activity; GO:0001071 nucleic acid binding transcription factor activity; GO:0003676 nucleic acid binding; GO:0005515 protein binding; GO:0003700 transcription factor activity, sequence-specific DNA binding;				IPR032060; IPR008967; IPR011598;	Domain of unknown function DUF4801; p53-like transcription factor, DNA-binding; Myc-type, basic helix-loop-helix (bHLH) domain;
D3ZMS3	Matrilin 4 OS=Rattus norvegicus GN=Matn4	1.324	Up	0.0025	Matn4	68.966	21.838	10.9	6	8	6	1.222	1.076	1.124	0.944	1.004	0.94	0.891	0.855	0.839			GO:0043169 cation binding; GO:0046872 metal ion binding; GO:0005515 protein binding; GO:0005509 calcium ion binding; GO:0005488 binding; GO:0043167 ion binding;				IPR019466; IPR001881; IPR000742; IPR009030; IPR002035;	Matrilin, coiled-coil trimerisation domain; EGF-like calcium-binding domain; EGF-like domain; Growth factor receptor cysteine-rich domain; von Willebrand factor, type A;
D3ZQN7	Laminin subunit beta 1 OS=Rattus norvegicus GN=Lamb1	0.383	Down	3.23e-06	Lamb1	197.39	127.52	14.2	28	45	28	0.65	0.667	0.604	0.685	0.703	0.749	1.646	1.668	1.696	GO:0030335 positive regulation of cell migration; GO:0051674 localization of cell; GO:0007420 brain development; GO:0040017 positive regulation of locomotion; GO:0048666 neuron development; GO:0048869 cellular developmental process; GO:0032989 cellular component morphogenesis; GO:0022008 neurogenesis; GO:0044699 single-organism process; GO:0021987 cerebral cortex development; GO:0021537 telenceph…	GO:0005615 extracellular space; GO:0044421 extracellular region part; GO:0005606 laminin-1 complex; GO:0031982 vesicle; GO:0032991 macromolecular complex; GO:0043257 laminin-8 complex; GO:0044420 extracellular matrix component; GO:0005576 extracellular region; GO:0043256 laminin complex; GO:0005604 basement membrane; GO:0070062 extracellular exosome; GO:0005605 basal lamina; GO:0031012 extracellu…	GO:0005201 extracellular matrix structural constituent; GO:0005515 protein binding; GO:0005198 structural molecule activity; GO:0005488 binding;	K05636	LAMB1; laminin, beta 1	rno04510 Focal adhesion - Rattus norvegicus (rat); rno04151 PI3K-Akt signaling pathway - Rattus norvegicus (rat); rno05165 Human papillomavirus infection - Rattus norvegicus (rat); rno05222 Small cell lung cancer - Rattus norvegicus (rat); rno05146 Amoebiasis - Rattus norvegicus (rat); rno04512 ECM-receptor interaction - Rattus norvegicus (rat); rno05200 Pathways in cancer - Rattus norvegicus (ra…	IPR013015; IPR002049; IPR008211; IPR000742;	Laminin IV type B; Laminin EGF domain; Laminin, N-terminal; EGF-like domain;
D3ZRE7	SWAP complex protein (Predicted), isoform CRA_b OS=Rattus norvegicus GN=Swap70	0.763	Down	0.00272	Swap70	68.773	6.26	5.5	4	4	4	0.857	0.924	0.984	0.927	0.906	0.855	1.233	1.192	1.201	GO:0044085 cellular component biogenesis; GO:0030335 positive regulation of cell migration; GO:0065008 regulation of biological quality; GO:0016064 immunoglobulin mediated immune response; GO:0045321 leukocyte activation; GO:0030832 regulation of actin filament length; GO:0044237 cellular metabolic process; GO:0030036 actin cytoskeleton organization; GO:0008152 metabolic process; GO:0032879 regul…	GO:0043226 organelle; GO:0043231 intracellular membrane-bounded organelle; GO:0043229 intracellular organelle; GO:0005634 nucleus; GO:0044464 cell part; GO:0005622 intracellular; GO:0005737 cytoplasm; GO:0044424 intracellular part; GO:0043227 membrane-bounded organelle; GO:0005623 cell;	GO:0003677 DNA binding; GO:0005524 ATP binding; GO:1901265 nucleoside phosphate binding; GO:0001882 nucleoside binding; GO:0043167 ion binding; GO:0005515 protein binding; GO:0000166 nucleotide binding; GO:1901363 heterocyclic compound binding; GO:0097159 organic cyclic compound binding; GO:0050839 cell adhesion molecule binding; GO:0032549 ribonucleoside binding; GO:0097367 carbohydrate derivati…	K20072			IPR011993; IPR011992; IPR001849;	PH domain-like; EF-hand domain pair; Pleckstrin homology domain;
D3ZS25	Similar to High mobility group protein 2 (HMG-2) OS=Rattus norvegicus GN=RGD1561694	0.693	Down	0.0019	RGD1561694	23.997	2.873	5.3	1	2	1	0.873	0.763	0.784	1.096	1.1	1.013	1.234	1.126	1.134	GO:0050794 regulation of cellular process; GO:0044707 single-multicellular organism process; GO:0072091 regulation of stem cell proliferation; GO:0042127 regulation of cell proliferation; GO:0060255 regulation of macromolecule metabolic process; GO:0048869 cellular developmental process; GO:1901700 response to oxygen-containing compound; GO:0098542 defense response to other organism; GO:0022008 n…	GO:0043229 intracellular organelle; GO:0005615 extracellular space; GO:0044421 extracellular region part; GO:0043232 intracellular non-membrane-bounded organelle; GO:0044446 intracellular organelle part; GO:0005737 cytoplasm; GO:0031981 nuclear lumen; GO:0044424 intracellular part; GO:0005623 cell; GO:0005576 extracellular region; GO:0044422 organelle part; GO:0044427 chromosomal part; GO:0043228…	GO:0000975 regulatory region DNA binding; GO:0097159 organic cyclic compound binding; GO:1901363 heterocyclic compound binding; GO:0003677 DNA binding; GO:0001067 regulatory region nucleic acid binding; GO:0001158 enhancer sequence-specific DNA binding; GO:0000976 transcription regulatory region sequence-specific DNA binding; GO:0044212 transcription regulatory region DNA binding; GO:0003690 doub…	K11295			IPR009071;	High mobility group box domain;
D3ZS55	Similar to RPE-spondin (Predicted) OS=Rattus norvegicus GN=Sbspon	0.516	Down	2.3e-06	Sbspon	29.445	10.493	12.9	3	5	3	0.755	0.726	0.734	0.793	0.83	0.889	1.387	1.457	1.451	GO:0006810 transport; GO:0016192 vesicle-mediated transport; GO:0002376 immune system process; GO:0006898 receptor-mediated endocytosis; GO:0006955 immune response; GO:0006897 endocytosis; GO:0051179 localization; GO:0050896 response to stimulus; GO:0051234 establishment of localization;	GO:0031012 extracellular matrix; GO:0044421 extracellular region part; GO:0005576 extracellular region;	GO:0030246 carbohydrate binding; GO:0038024 cargo receptor activity; GO:0005044 scavenger receptor activity; GO:0060089 molecular transducer activity; GO:0030247 polysaccharide binding; GO:0004872 receptor activity; GO:0001871 pattern binding; GO:0005488 binding;				IPR001212;	Somatomedin B domain;
D3ZUB0	Reticulocalbin 1 OS=Rattus norvegicus GN=Rcn1	0.731	Down	0.00492	Rcn1	38.09	6.4143	9.2	3	5	3	0.842	0.846	0.974	0.885	1.009	0.906	1.249	1.247	1.144	GO:0032502 developmental process; GO:0044707 single-multicellular organism process; GO:0043010 camera-type eye development; GO:0043009 chordate embryonic development; GO:0048731 system development; GO:0009792 embryo development ending in birth or egg hatching; GO:0044699 single-organism process; GO:0032501 multicellular organismal process; GO:0048513 animal organ development; GO:0001654 eye devel…	GO:0043226 organelle; GO:0043231 intracellular membrane-bounded organelle; GO:0043229 intracellular organelle; GO:0005783 endoplasmic reticulum; GO:0044464 cell part; GO:0005622 intracellular; GO:0005737 cytoplasm; GO:0012505 endomembrane system; GO:0044424 intracellular part; GO:0043227 membrane-bounded organelle; GO:0005623 cell; GO:0044444 cytoplasmic part;	GO:0043169 cation binding; GO:0046872 metal ion binding; GO:0005509 calcium ion binding; GO:0005488 binding; GO:0043167 ion binding;				IPR002048; IPR011992;	EF-hand domain; EF-hand domain pair;
D3ZUC2	Mov10 RISC complex RNA helicase OS=Rattus norvegicus GN=Mov10	0.66	Down	0.00334	Mov10	113.76	3.9812	0.9	1	1	1	0.808	0.854	0.897	0.908	0.838	0.938	1.4	1.329	1.15	GO:0050794 regulation of cellular process; GO:0006725 cellular aromatic compound metabolic process; GO:0060255 regulation of macromolecule metabolic process; GO:0010608 posttranscriptional regulation of gene expression; GO:0035194 posttranscriptional gene silencing by RNA; GO:0044699 single-organism process; GO:0017148 negative regulation of translation; GO:0048519 negative regulation of biologic…	GO:0043229 intracellular organelle; GO:0005615 extracellular space; GO:0044421 extracellular region part; GO:0043232 intracellular non-membrane-bounded organelle; GO:0000932 P-body; GO:0005737 cytoplasm; GO:0032991 macromolecular complex; GO:0044424 intracellular part; GO:0005623 cell; GO:0005829 cytosol; GO:0005576 extracellular region; GO:0036464 cytoplasmic ribonucleoprotein granule; GO:004322…	GO:0097159 organic cyclic compound binding; GO:1901363 heterocyclic compound binding; GO:0003723 RNA binding; GO:0005488 binding; GO:0003676 nucleic acid binding;	K18422			IPR027417;	P-loop containing nucleoside triphosphate hydrolase;
D3ZUD8	Transmembrane 9 superfamily member OS=Rattus norvegicus GN=Tm9sf3	0.718	Down	0.00802	Tm9sf3	69.968	10.149	6.2	4	4	4	0.883	1.029	0.933	0.744	0.773	0.76	1.362	1.407	1.193		GO:0031224 intrinsic component of membrane; GO:0016020 membrane; GO:0016021 integral component of membrane; GO:0044425 membrane part;		K17087
D3ZUL3	Collagen type VI alpha 1 chain OS=Rattus norvegicus GN=Col6a1	0.756	Down	0.00116	Col6a1	108.8	154.73	15.2	14	20	14	1.024	0.939	0.949	0.765	0.766	0.686	1.32	1.298	1.235	GO:0044085 cellular component biogenesis; GO:0016043 cellular component organization; GO:0001649 osteoblast differentiation; GO:0044707 single-multicellular organism process; GO:0001101 response to acid chemical; GO:0071310 cellular response to organic substance; GO:0048869 cellular developmental process; GO:1901700 response to oxygen-containing compound; GO:0044699 single-organism process; GO:00…	GO:0016020 membrane; GO:0005615 extracellular space; GO:0044421 extracellular region part; GO:0031090 organelle membrane; GO:0071944 cell periphery; GO:0031982 vesicle; GO:0005737 cytoplasm; GO:0032991 macromolecular complex; GO:0044424 intracellular part; GO:0005623 cell; GO:0044422 organelle part; GO:0070062 extracellular exosome; GO:0005765 lysosomal membrane; GO:0005622 intracellular; GO:0044…	GO:0048407 platelet-derived growth factor binding; GO:0005515 protein binding; GO:0019838 growth factor binding; GO:0005488 binding;	K06238	COL6A; collagen, type VI, alpha	rno04974 Protein digestion and absorption - Rattus norvegicus (rat); rno04512 ECM-receptor interaction - Rattus norvegicus (rat); rno04510 Focal adhesion - Rattus norvegicus (rat); rno04151 PI3K-Akt signaling pathway - Rattus norvegicus (rat); rno05165 Human papillomavirus infection - Rattus norvegicus (rat);	IPR002035;	von Willebrand factor, type A;
D3ZV62	Uncharacterized protein OS=Rattus norvegicus GN=LOC102553495	0.297	Down	0.00024	LOC102553495	22.646	2.6346	5.6	1	1	1	0.608	0.693	0.554	0.382	0.358	0.329	2.231	1.79	2.223
D3ZVB7	Osteoglycin OS=Rattus norvegicus GN=Ogn	0.642	Down	0.000123	Ogn	34.069	8.8365	11.4	4	7	4	0.872	0.894	0.833	0.798	0.85	0.787	1.398	1.296	1.355	GO:0050794 regulation of cellular process; GO:0016043 cellular component organization; GO:0044707 single-multicellular organism process; GO:0042127 regulation of cell proliferation; GO:0048660 regulation of smooth muscle cell proliferation; GO:0048869 cellular developmental process; GO:0048666 neuron development; GO:0044699 single-organism process; GO:0032989 cellular component morphogenesis; GO:…	GO:0031012 extracellular matrix; GO:0005615 extracellular space; GO:0044421 extracellular region part; GO:0005576 extracellular region; GO:0005578 proteinaceous extracellular matrix;	GO:0005515 protein binding; GO:0005488 binding;	K08126			IPR032675;	Leucine-rich repeat domain, L domain-like;
D3ZVM6	Sialic acid binding Ig-like lectin 1, sialoadhesin (Predicted) OS=Rattus norvegicus GN=Siglec1	0.523	Down	0.000617	Siglec1	173.66	3.4307	1.1	2	2	2	0.821	0.731	0.755	0.736	0.872	0.803	1.599	1.319	1.494		GO:0031224 intrinsic component of membrane; GO:0016020 membrane; GO:0016021 integral component of membrane; GO:0044425 membrane part;	GO:0030246 carbohydrate binding; GO:0005515 protein binding; GO:0005488 binding;	K06548	SN; sialoadhesin	rno04514 Cell adhesion molecules (CAMs) - Rattus norvegicus (rat);	IPR003598; IPR007110; IPR013783; IPR013162; IPR003599; IPR013106; IPR013098;	Immunoglobulin subtype 2; Immunoglobulin-like domain; Immunoglobulin-like fold; CD80-like, immunoglobulin C2-set; Immunoglobulin subtype; Immunoglobulin V-set domain; Immunoglobulin I-set;
D3ZWC6	Syntrophin, basic 1 (Predicted) OS=Rattus norvegicus GN=Sntb1	0.694	Down	0.00502	Sntb1	58.292	7.8236	7.1	4	4	3	0.768	0.843	0.878	0.976	1.122	0.92	1.224	1.079	1.283		GO:0005925 focal adhesion; GO:0030054 cell junction; GO:0005912 adherens junction; GO:0070161 anchoring junction; GO:0032991 macromolecular complex; GO:0030055 cell-substrate junction; GO:0043234 protein complex; GO:0045202 synapse; GO:0005924 cell-substrate adherens junction;	GO:0019904 protein domain specific binding; GO:0005515 protein binding; GO:0005198 structural molecule activity; GO:0030165 PDZ domain binding; GO:0005488 binding;				IPR011993; IPR001478; IPR001849;	PH domain-like; PDZ domain; Pleckstrin homology domain;
D3ZX63	Similar to D3Mm3e (Predicted), isoform CRA_a OS=Rattus norvegicus GN=Wdr54	0.748	Down	0.0126	Wdr54	35.594	4.4336	9.6	3	4	3	0.933	0.89	0.854	0.922	1.01	0.893	1.305	1.058	1.218			GO:0005515 protein binding; GO:0005488 binding;				IPR017986; IPR015943;	WD40-repeat-containing domain; WD40/YVTN repeat-like-containing domain;
D3ZZT9	Collagen type XIV alpha 1 chain OS=Rattus norvegicus GN=Col14a1	0.53	Down	4.49e-06	Col14a1	192.56	12.923	4.3	9	10	9	0.795	0.816	0.78	0.707	0.774	0.749	1.452	1.518	1.542		GO:0031012 extracellular matrix; GO:0070062 extracellular exosome; GO:0043226 organelle; GO:0005615 extracellular space; GO:0044421 extracellular region part; GO:0031982 vesicle; GO:1903561 extracellular vesicle; GO:0043227 membrane-bounded organelle; GO:0005576 extracellular region; GO:0043230 extracellular organelle;	GO:0097159 organic cyclic compound binding; GO:1901363 heterocyclic compound binding; GO:0003723 RNA binding; GO:0005515 protein binding; GO:0005488 binding; GO:0003676 nucleic acid binding;	K08133	COL14A; collagen, type XIV, alpha	rno04974 Protein digestion and absorption - Rattus norvegicus (rat);	IPR013783; IPR003961; IPR013320; IPR001791; IPR002035;	Immunoglobulin-like fold; Fibronectin type III; Concanavalin A-like lectin/glucanase domain; Laminin G domain; von Willebrand factor, type A;
D3ZZZ5	Phosphopantothenoylcysteine decarboxylase OS=Rattus norvegicus GN=Ppcdc	1.319	Up	0.0072	Ppcdc	26.553	2.0365	5	1	1	1	1.1	1.161	0.992	0.913	1.201	1.191	0.839	0.852	0.776			GO:0003824 catalytic activity;	K01598	PPCDC; phosphopantothenoylcysteine decarboxylase [EC:4.1.1.36]	rno00770 Pantothenate and CoA biosynthesis - Rattus norvegicus (rat); rno01100 Metabolic pathways - Rattus norvegicus (rat);	IPR003382;	Flavoprotein;
D4A068	PNMA family member 2 OS=Rattus norvegicus GN=Pnma2	1.379	Up	0.00222	Pnma2	41.248	13.948	14.8	6	7	6	1.097	1.211	1.241	1.02	0.934	0.83	0.897	0.858	0.819
D4A0M2	Nucleoredoxin OS=Rattus norvegicus GN=Nxn	0.296	Down	7.51e-05	Nxn	41.052	3.4159	4.3	2	3	2	0.526	0.501	0.621	0.739	0.639	0.632	1.82	1.969	1.78	GO:0072359 circulatory system development; GO:0050794 regulation of cellular process; GO:0044707 single-multicellular organism process; GO:0065008 regulation of biological quality; GO:0009968 negative regulation of signal transduction; GO:1903320 regulation of protein modification by small protein conjugation or removal; GO:0060255 regulation of macromolecule metabolic process; GO:0045454 cell re…	GO:0043226 organelle; GO:0043231 intracellular membrane-bounded organelle; GO:0043229 intracellular organelle; GO:0005634 nucleus; GO:0044464 cell part; GO:0005622 intracellular; GO:0005737 cytoplasm; GO:0044424 intracellular part; GO:0043227 membrane-bounded organelle; GO:0005623 cell;	GO:0015036 disulfide oxidoreductase activity; GO:0016651 oxidoreductase activity, acting on NAD(P)H; GO:0003824 catalytic activity; GO:0004791 thioredoxin-disulfide reductase activity; GO:0016667 oxidoreductase activity, acting on a sulfur group of donors; GO:0016209 antioxidant activity; GO:0016668 oxidoreductase activity, acting on a sulfur group of donors, NAD(P) as acceptor; GO:0016491 oxidor…	K17609			IPR013766; IPR012336;	Thioredoxin domain; Thioredoxin-like fold;
D4A0U0	Protein kinase C OS=Rattus norvegicus GN=Prkcd	0.646	Down	7.83e-05	Prkcd	77.271	10.567	6.2	5	5	4	0.801	0.75	0.801	0.945	1.017	0.969	1.248	1.19	1.202	GO:0050794 regulation of cellular process; GO:0044700 single organism signaling; GO:0051716 cellular response to stimulus; GO:0016310 phosphorylation; GO:0035556 intracellular signal transduction; GO:0044267 cellular protein metabolic process; GO:0044699 single-organism process; GO:0023052 signaling; GO:0050896 response to stimulus; GO:0044238 primary metabolic process; GO:0044237 cellular metabo…	GO:0005623 cell; GO:0005622 intracellular; GO:0044464 cell part;	GO:0005524 ATP binding; GO:1901265 nucleoside phosphate binding; GO:0016773 phosphotransferase activity, alcohol group as acceptor; GO:0001882 nucleoside binding; GO:0043167 ion binding; GO:0005515 protein binding; GO:0004672 protein kinase activity; GO:0000166 nucleotide binding; GO:0097159 organic cyclic compound binding; GO:1901363 heterocyclic compound binding; GO:0032549 ribonucleoside bindi…	K06068	PRKCD; novel protein kinase C delta type [EC:2.7.11.13]	rno04062 Chemokine signaling pathway - Rattus norvegicus (rat); rno04915 Estrogen signaling pathway - Rattus norvegicus (rat); rno04722 Neurotrophin signaling pathway - Rattus norvegicus (rat); rno04270 Vascular smooth muscle contraction - Rattus norvegicus (rat); rno04625 C-type lectin receptor signaling pathway - Rattus norvegicus (rat); rno04750 Inflammatory mediator regulation of TRP channels…	IPR002219; IPR000719; IPR000008; IPR020454; IPR011009; IPR000961; IPR017892;	Protein kinase C-like, phorbol ester/diacylglycerol-binding domain; Protein kinase domain; C2 domain; Diacylglycerol/phorbol-ester binding; Protein kinase-like domain; AGC-kinase, C-terminal; Protein kinase, C-terminal;
D4A0W1	ER membrane protein complex subunit 4 OS=Rattus norvegicus GN=Emc4	1.337	Up	0.0479	Emc4	20.158	7.3724	15.8	2	3	2	0.956	1.139	1.262	0.985	0.946	1.22	0.901	0.872	0.737	GO:0006457 protein folding; GO:0034975 protein folding in endoplasmic reticulum; GO:0009987 cellular process;	GO:0043229 intracellular organelle; GO:0016020 membrane; GO:0005783 endoplasmic reticulum; GO:0042175 nuclear outer membrane-endoplasmic reticulum membrane network; GO:0098796 membrane protein complex; GO:0005737 cytoplasm; GO:0044446 intracellular organelle part; GO:0012505 endomembrane system; GO:0032991 macromolecular complex; GO:0031224 intrinsic component of membrane; GO:0044424 intracellula…
D4A2H4	DENN domain-containing 3 OS=Rattus norvegicus GN=Dennd3	0.686	Down	0.0317	Dennd3	143.68	2.6386	1.3	2	2	2	0.955	0.811	0.847	0.917	0.846	0.936	1.519	1.224	1.067	GO:0046907 intracellular transport; GO:0044257 cellular protein catabolic process; GO:0044267 cellular protein metabolic process; GO:0044237 cellular metabolic process; GO:0051234 establishment of localization; GO:0071704 organic substance metabolic process; GO:0008152 metabolic process; GO:0051649 establishment of localization in cell; GO:0051345 positive regulation of hydrolase activity; GO:004…	GO:0005623 cell; GO:0005622 intracellular; GO:0044464 cell part;	GO:0005088 Ras guanyl-nucleotide exchange factor activity; GO:0005515 protein binding; GO:0098772 molecular function regulator; GO:0017112 Rab guanyl-nucleotide exchange factor activity; GO:0005085 guanyl-nucleotide exchange factor activity; GO:0005488 binding;	K20162			IPR005113; IPR005112; IPR001194; IPR017986; IPR015943;	uDENN domain; dDENN domain; DENN domain; WD40-repeat-containing domain; WD40/YVTN repeat-like-containing domain;
D4A3D4	Abhydrolase domain containing 3 (Predicted) OS=Rattus norvegicus GN=Abhd3	1.447	Up	0.0017	Abhd3	46.229	11.755	6.3	2	2	2	1.216	1.148	1.159	1.225	0.997	0.815	0.785	0.887	0.763	GO:0046470 phosphatidylcholine metabolic process; GO:0046486 glycerolipid metabolic process; GO:0044763 single-organism cellular process; GO:0097164 ammonium ion metabolic process; GO:0006807 nitrogen compound metabolic process; GO:0044699 single-organism process; GO:0044255 cellular lipid metabolic process; GO:0044238 primary metabolic process; GO:0044237 cellular metabolic process; GO:0006796 p…	GO:0031224 intrinsic component of membrane; GO:0016020 membrane; GO:0016021 integral component of membrane; GO:0044425 membrane part;	GO:0052689 carboxylic ester hydrolase activity; GO:0008970 phosphatidylcholine 1-acylhydrolase activity; GO:0003824 catalytic activity; GO:0004623 phospholipase A2 activity; GO:0016788 hydrolase activity, acting on ester bonds; GO:0004620 phospholipase activity; GO:0016787 hydrolase activity; GO:0016298 lipase activity;	K13696			IPR029058; IPR000073;	Alpha/Beta hydrolase fold; Alpha/beta hydrolase fold-1;
D4A3K5	Histone H1.1 OS=Rattus norvegicus GN=Hist1h1a	0.677	Down	0.00142	Hist1h1a	22.004	14.94	20.6	5	19	3	0.827	0.817	0.725	1.105	0.975	1.017	1.106	1.206	1.187	GO:0000003 reproduction; GO:0044085 cellular component biogenesis; GO:0016043 cellular component organization; GO:0034728 nucleosome organization; GO:0022414 reproductive process; GO:0044699 single-organism process; GO:0006323 DNA packaging; GO:0006334 nucleosome assembly; GO:0022607 cellular component assembly; GO:0065003 macromolecular complex assembly; GO:0044702 single organism reproductive p…	GO:0043229 intracellular organelle; GO:0000791 euchromatin; GO:0043232 intracellular non-membrane-bounded organelle; GO:0044446 intracellular organelle part; GO:0032991 macromolecular complex; GO:0031981 nuclear lumen; GO:0044424 intracellular part; GO:0005623 cell; GO:0044422 organelle part; GO:0000786 nucleosome; GO:0044427 chromosomal part; GO:0043228 non-membrane-bounded organelle; GO:0031974…	GO:0097159 organic cyclic compound binding; GO:1901363 heterocyclic compound binding; GO:0003677 DNA binding; GO:0003682 chromatin binding; GO:0031490 chromatin DNA binding; GO:0005488 binding; GO:0003676 nucleic acid binding;	K11275			IPR011991; IPR005818;	Winged helix-turn-helix DNA-binding domain; Linker histone H1/H5, domain H15;
D4A8B3	Calcium-transporting ATPase OS=Rattus norvegicus GN=Atp2b2	1.307	Up	0.000998	Atp2b2	131.52	323.31	22.9	28	77	2	0.943	1.002	0.956	1.336	1.287	1.318	0.759	0.757	0.703	GO:0065008 regulation of biological quality; GO:0048732 gland development; GO:0007420 brain development; GO:0032989 cellular component morphogenesis; GO:0044237 cellular metabolic process; GO:0050877 neurological system process; GO:0007610 behavior; GO:0035315 hair cell differentiation; GO:0009605 response to external stimulus; GO:0009913 epidermal cell differentiation; GO:0008152 metabolic proce…	GO:0016020 membrane; GO:0044421 extracellular region part; GO:0005783 endoplasmic reticulum; GO:0016324 apical plasma membrane; GO:0071944 cell periphery; GO:0031982 vesicle; GO:0005737 cytoplasm; GO:0043025 neuronal cell body; GO:0031224 intrinsic component of membrane; GO:0044424 intracellular part; GO:0005623 cell; GO:0070062 extracellular exosome; GO:0098590 plasma membrane region; GO:0044425…	GO:0042625 ATPase coupled ion transmembrane transporter activity; GO:1901265 nucleoside phosphate binding; GO:0015399 primary active transmembrane transporter activity; GO:0022892 substrate-specific transporter activity; GO:0016817 hydrolase activity, acting on acid anhydrides; GO:0016787 hydrolase activity; GO:0022891 substrate-specific transmembrane transporter activity; GO:0016887 ATPase activ…				IPR004014; IPR023298; IPR022141; IPR023299; IPR008250; IPR006068; IPR023214;	Cation-transporting P-type ATPase, N-terminal; P-type ATPase, transmembrane domain; Plasma membrane calcium transporting P-type ATPase, C-terminal; P-type ATPase, cytoplasmic domain N; P-type ATPase, A domain; Cation-transporting P-type ATPase, C-terminal; HAD-like domain;
D4A8D5	Filamin B OS=Rattus norvegicus GN=Flnb	0.751	Down	0.00018	Flnb	275.31	65.429	10.4	26	28	23	0.875	0.899	0.857	1.006	0.973	0.915	1.168	1.135	1.201	GO:0032502 developmental process; GO:0016043 cellular component organization; GO:1902589 single-organism organelle organization; GO:0030036 actin cytoskeleton organization; GO:0030154 cell differentiation; GO:0006996 organelle organization; GO:0044767 single-organism developmental process; GO:0030029 actin filament-based process; GO:0048869 cellular developmental process; GO:0044763 single-organi…		GO:0003779 actin binding; GO:0005515 protein binding; GO:0008092 cytoskeletal protein binding; GO:0005488 binding;	K04437	FLNA; filamin	rno05132 Salmonella infection - Rattus norvegicus (rat); rno04010 MAPK signaling pathway - Rattus norvegicus (rat); rno04510 Focal adhesion - Rattus norvegicus (rat); rno05205 Proteoglycans in cancer - Rattus norvegicus (rat);	IPR013783; IPR014756; IPR001715;	Immunoglobulin-like fold; Immunoglobulin E-set; Calponin homology domain;
D4A8G5	Transforming growth factor, beta-induced OS=Rattus norvegicus GN=Tgfbi	0.455	Down	5.84e-05	Tgfbi	74.752	62.2	10.7	7	9	7	0.72	0.775	0.669	0.694	0.712	0.751	1.603	1.605	1.549	GO:0072359 circulatory system development; GO:0016043 cellular component organization; GO:0044707 single-multicellular organism process; GO:0051216 cartilage development; GO:0001568 blood vessel development; GO:0048869 cellular developmental process; GO:0044699 single-organism process; GO:0022610 biological adhesion; GO:0009653 anatomical structure morphogenesis; GO:0030154 cell differentiation; …	GO:0043229 intracellular organelle; GO:0005615 extracellular space; GO:0044421 extracellular region part; GO:0044446 intracellular organelle part; GO:0005737 cytoplasm; GO:0031982 vesicle; GO:0012505 endomembrane system; GO:0044424 intracellular part; GO:0005623 cell; GO:0005576 extracellular region; GO:0044420 extracellular matrix component; GO:0044422 organelle part; GO:0005604 basement membran…	GO:0050839 cell adhesion molecule binding; GO:0005102 receptor binding; GO:0005488 binding; GO:0044877 macromolecular complex binding; GO:0005518 collagen binding; GO:0005515 protein binding; GO:0005178 integrin binding; GO:0050840 extracellular matrix binding; GO:0032403 protein complex binding;	K19519			IPR011489; IPR000782;	EMI domain; FAS1 domain;
D4ABA5	RCG35999, isoform CRA_a OS=Rattus norvegicus GN=Smtn	1.516	Up	0.00018	Smtn	99.878	2.7338	2.1	2	2	2	1.006	1.109	1.086	1.213	1.217	1.277	0.693	0.704	0.715			GO:0005515 protein binding; GO:0005488 binding;				IPR001715; IPR022189;	Calponin homology domain; Smoothelin;
D4ABJ4	RCG54895, isoform CRA_b OS=Rattus norvegicus GN=Reck	0.702	Down	0.000482	Reck	100.06	2.1065	1.1	1	1	1	0.901	0.858	0.9	0.882	0.936	0.82	1.2	1.258	1.331			GO:0005515 protein binding; GO:0005488 binding;	K17461	RECK; reversion-inducing-cysteine-rich protein with kazal motifs	rno05206 MicroRNAs in cancer - Rattus norvegicus (rat);	IPR002350;	Kazal domain;
D4ACF2	Tripartite motif protein 21 (Predicted), isoform CRA_a OS=Rattus norvegicus GN=Trim21	0.278	Down	4.24e-05	Trim21	54.126	3.1841	3.2	2	2	2	0.419	0.518	0.442	0.968	0.964	0.97	1.725	1.603	1.631	GO:0044085 cellular component biogenesis; GO:0065008 regulation of biological quality; GO:0043433 negative regulation of sequence-specific DNA binding transcription factor activity; GO:0031331 positive regulation of cellular catabolic process; GO:0051865 protein autoubiquitination; GO:0032897 negative regulation of viral transcription; GO:0051253 negative regulation of RNA metabolic process; GO:0…	GO:0043229 intracellular organelle; GO:0044446 intracellular organelle part; GO:0005737 cytoplasm; GO:0019005 SCF ubiquitin ligase complex; GO:0031461 cullin-RING ubiquitin ligase complex; GO:0031981 nuclear lumen; GO:0032991 macromolecular complex; GO:0044424 intracellular part; GO:1990234 transferase complex; GO:0005623 cell; GO:0044422 organelle part; GO:0031974 membrane-enclosed lumen; GO:004…	GO:0042802 identical protein binding; GO:0019787 ubiquitin-like protein transferase activity; GO:0046914 transition metal ion binding; GO:0003824 catalytic activity; GO:0005488 binding; GO:0004842 ubiquitin-protein transferase activity; GO:0043167 ion binding; GO:0046872 metal ion binding; GO:0043169 cation binding; GO:0005515 protein binding; GO:0008270 zinc ion binding; GO:0016740 transferase a…	K10651	TRIM21; tripartite motif-containing protein 21 [EC:2.3.2.27]	rno05322 Systemic lupus erythematosus - Rattus norvegicus (rat);	IPR006574; IPR001841; IPR003613; IPR001870; IPR020457; IPR013320; IPR000315; IPR003877; IPR027370; IPR013083; IPR003879;	SPRY-associated; Zinc finger, RING-type; U box domain; B30.2/SPRY domain; Zinc finger, B-box, chordata; Concanavalin A-like lectin/glucanase domain; B-box-type zinc finger; SPRY domain; RING-type zinc-finger, LisH dimerisation motif; Zinc finger, RING/FYVE/PHD-type; Butyrophylin-like;
D4AD75	Dpy-19-like C-mannosyltransferase 1 OS=Rattus norvegicus GN=Dpy19l1	1.329	Up	0.00788	Dpy19l1	84.363	20.094	4.6	3	3	3	1.143	1.098	1.084	1.038	1.055	0.989	0.785	0.787	0.93	GO:0043413 macromolecule glycosylation; GO:0044267 cellular protein metabolic process; GO:0044699 single-organism process; GO:0009058 biosynthetic process; GO:0044237 cellular metabolic process; GO:0071704 organic substance metabolic process; GO:0008152 metabolic process; GO:1901137 carbohydrate derivative biosynthetic process; GO:0035268 protein mannosylation; GO:0018317 protein C-linked glycosy…	GO:0043229 intracellular organelle; GO:0016020 membrane; GO:0031090 organelle membrane; GO:0005635 nuclear envelope; GO:0031967 organelle envelope; GO:0044446 intracellular organelle part; GO:0012505 endomembrane system; GO:0031224 intrinsic component of membrane; GO:0044424 intracellular part; GO:0005623 cell; GO:0016021 integral component of membrane; GO:0044422 organelle part; GO:0043231 intra…	GO:0016757 transferase activity, transferring glycosyl groups; GO:0000030 mannosyltransferase activity; GO:0016758 transferase activity, transferring hexosyl groups; GO:0003824 catalytic activity; GO:0016740 transferase activity;
D4ADD7	Glutaredoxin 5 OS=Rattus norvegicus GN=Glrx5	1.32	Up	0.00154	Glrx5	16.432	12.955	20.4	2	3	2	0.903	0.959	1.003	1.363	1.405	1.253	0.715	0.705	0.751	GO:0050794 regulation of cellular process; GO:0065008 regulation of biological quality; GO:0055114 oxidation-reduction process; GO:0045454 cell redox homeostasis; GO:0044267 cellular protein metabolic process; GO:0044763 single-organism cellular process; GO:0019725 cellular homeostasis; GO:0044699 single-organism process; GO:0044238 primary metabolic process; GO:0044237 cellular metabolic process…	GO:0005759 mitochondrial matrix; GO:0043229 intracellular organelle; GO:0030425 dendrite; GO:0042995 cell projection; GO:0044429 mitochondrial part; GO:0005737 cytoplasm; GO:0044446 intracellular organelle part; GO:0043025 neuronal cell body; GO:0044424 intracellular part; GO:0005623 cell; GO:0044422 organelle part; GO:0005739 mitochondrion; GO:0043231 intracellular membrane-bounded organelle; GO…	GO:0009055 electron carrier activity; GO:0015035 protein disulfide oxidoreductase activity; GO:0016667 oxidoreductase activity, acting on a sulfur group of donors; GO:0015036 disulfide oxidoreductase activity; GO:0003824 catalytic activity; GO:0016491 oxidoreductase activity;	K07390			IPR033658; IPR002109; IPR012336;	Glutaredoxin, PICOT-like; Glutaredoxin; Thioredoxin-like fold;
D4ADT5	DEAD (Asp-Glu-Ala-Asp) box polypeptide 58 (Predicted) OS=Rattus norvegicus GN=Ddx58	0.247	Down	0.000125	Ddx58	68.362	9.9079	7.5	5	6	5	0.357	0.459	0.385	0.964	1.136	1.074	1.507	1.531	1.823			GO:0003677 DNA binding; GO:0005524 ATP binding; GO:1901265 nucleoside phosphate binding; GO:0001882 nucleoside binding; GO:0043167 ion binding; GO:0016787 hydrolase activity; GO:0000166 nucleotide binding; GO:1901363 heterocyclic compound binding; GO:0097159 organic cyclic compound binding; GO:0032549 ribonucleoside binding; GO:0097367 carbohydrate derivative binding; GO:0032553 ribonucleotide bi…	K12646	DDX58; ATP-dependent RNA helicase DDX58 [EC:3.6.3.14]	rno05160 Hepatitis C - Rattus norvegicus (rat); rno04623 Cytosolic DNA-sensing pathway - Rattus norvegicus (rat); rno05168 Herpes simplex infection - Rattus norvegicus (rat); rno05162 Measles - Rattus norvegicus (rat); rno04622 RIG-I-like receptor signaling pathway - Rattus norvegicus (rat); rno05169 Epstein-Barr virus infection - Rattus norvegicus (rat); rno04064 NF-kappa B signaling pathway - R…	IPR031964; IPR006935; IPR027417; IPR014001; IPR011029; IPR007087;	Caspase recruitment domain; Helicase/UvrB, N-terminal; P-loop containing nucleoside triphosphate hydrolase; Helicase superfamily 1/2, ATP-binding domain; Death-like domain; Zinc finger, C2H2;
E9PTA2	Transient receptor potential cation channel subfamily M member 2 OS=Rattus norvegicus GN=Trpm2	0.759	Down	0.00996	Trpm2	172.26	2.1637	1	2	2	2	0.844	0.9	0.9	0.995	0.96	0.994	1.155	1.053	1.275	GO:0044700 single organism signaling; GO:0065008 regulation of biological quality; GO:0010941 regulation of cell death; GO:0060491 regulation of cell projection assembly; GO:0022414 reproductive process; GO:0050796 regulation of insulin secretion; GO:0002793 positive regulation of peptide secretion; GO:0009605 response to external stimulus; GO:0000041 transition metal ion transport; GO:0032879 re…	GO:0016020 membrane; GO:0031090 organelle membrane; GO:0031410 cytoplasmic vesicle; GO:0071944 cell periphery; GO:0005737 cytoplasm; GO:0031982 vesicle; GO:0044433 cytoplasmic vesicle part; GO:0043025 neuronal cell body; GO:0031224 intrinsic component of membrane; GO:0044424 intracellular part; GO:0005887 integral component of plasma membrane; GO:0005623 cell; GO:0044422 organelle part; GO:000576…	GO:0022803 passive transmembrane transporter activity; GO:0022892 substrate-specific transporter activity; GO:0015077 monovalent inorganic cation transmembrane transporter activity; GO:0016787 hydrolase activity; GO:0004888 transmembrane signaling receptor activity; GO:0004871 signal transducer activity; GO:0099604 ligand-gated calcium channel activity; GO:0015267 channel activity; GO:0022891 sub…	K04977	TRPM2; transient receptor potential cation channel subfamily M member 2 [EC:3.6.1.13]	rno04921 Oxytocin signaling pathway - Rattus norvegicus (rat); rno04621 NOD-like receptor signaling pathway - Rattus norvegicus (rat);	IPR015797; IPR005821; IPR000086;	NUDIX hydrolase domain-like; Ion transport domain; NUDIX hydrolase domain;
F1LM19	Alpha-2-HS-glycoprotein OS=Rattus norvegicus GN=Ahsg	0.435	Down	1.96e-05	Ahsg	38.346	90.638	13.6	3	5	3	0.744	0.67	0.711	0.593	0.687	0.862	1.578	1.631	1.681	GO:0050794 regulation of cellular process; GO:0052548 regulation of endopeptidase activity; GO:0010951 negative regulation of endopeptidase activity; GO:0045861 negative regulation of proteolysis; GO:0080090 regulation of primary metabolic process; GO:0060255 regulation of macromolecule metabolic process; GO:0030162 regulation of proteolysis; GO:0031324 negative regulation of cellular metabolic p…	GO:0005615 extracellular space; GO:0044421 extracellular region part; GO:0005576 extracellular region;	GO:0061135 endopeptidase regulator activity; GO:0004857 enzyme inhibitor activity; GO:0098772 molecular function regulator; GO:0030234 enzyme regulator activity; GO:0004866 endopeptidase inhibitor activity; GO:0004869 cysteine-type endopeptidase inhibitor activity; GO:0030414 peptidase inhibitor activity; GO:0061134 peptidase regulator activity;				IPR000010; IPR025760;	Cystatin domain; Fetuin-A-type cystatin domain;
F1LM84	Nidogen-1 OS=Rattus norvegicus GN=Nid1	0.612	Down	6.05e-05	Nid1	137.04	164.56	24.1	27	48	26	0.859	0.859	0.793	0.82	0.808	0.851	1.39	1.353	1.36	GO:0032502 developmental process; GO:0016043 cellular component organization; GO:0044707 single-multicellular organism process; GO:0032836 glomerular basement membrane development; GO:0001822 kidney development; GO:0045785 positive regulation of cell adhesion; GO:0048731 system development; GO:0044763 single-organism cellular process; GO:0044699 single-organism process; GO:0072001 renal system de…	GO:0005615 extracellular space; GO:0044421 extracellular region part; GO:0071944 cell periphery; GO:0031982 vesicle; GO:0005623 cell; GO:0044420 extracellular matrix component; GO:0005576 extracellular region; GO:0005604 basement membrane; GO:0031012 extracellular matrix; GO:0005605 basal lamina; GO:0043226 organelle; GO:0070062 extracellular exosome; GO:0044464 cell part; GO:1903561 extracellula…	GO:0043167 ion binding; GO:0044877 macromolecular complex binding; GO:0043394 proteoglycan binding; GO:0043237 laminin-1 binding; GO:0005515 protein binding; GO:0050840 extracellular matrix binding; GO:0097367 carbohydrate derivative binding; GO:0043236 laminin binding; GO:0005488 binding; GO:0046872 metal ion binding; GO:0043169 cation binding; GO:0005518 collagen binding; GO:0005509 calcium ion…	K06826			IPR003886; IPR001881; IPR000742; IPR000716; IPR009030; IPR011042; IPR009017; IPR006605; IPR026823; IPR024731; IPR023413;	NIDO domain; EGF-like calcium-binding domain; EGF-like domain; Thyroglobulin type-1; Growth factor receptor cysteine-rich domain; Six-bladed beta-propeller, TolB-like; Green fluorescent protein; G2 nidogen/fibulin G2F; Complement Clr-like EGF domain; EGF domain; Green fluorescent protein-like;
F1LNM4	Complement component 4A (Rodgers blood group) (Fragment) OS=Rattus norvegicus GN=LOC103689965	0.432	Down	9.76e-05	LOC103689965	170.55	17.202	4.7	8	7	7	0.546	0.613	0.57	1.063	1.166	1.145	1.262	1.444	1.296	GO:0050794 regulation of cellular process; GO:0010951 negative regulation of endopeptidase activity; GO:0002252 immune effector process; GO:0060255 regulation of macromolecule metabolic process; GO:0006959 humoral immune response; GO:0031324 negative regulation of cellular metabolic process; GO:0048519 negative regulation of biological process; GO:0048523 negative regulation of cellular process; …	GO:0005615 extracellular space; GO:0044421 extracellular region part; GO:0005576 extracellular region;	GO:0030234 enzyme regulator activity; GO:0030414 peptidase inhibitor activity; GO:0061134 peptidase regulator activity; GO:0061135 endopeptidase regulator activity; GO:0004857 enzyme inhibitor activity; GO:0098772 molecular function regulator; GO:0004866 endopeptidase inhibitor activity;				IPR001599; IPR000020; IPR011626; IPR002890; IPR011625; IPR009048; IPR001840; IPR008930; IPR019565; IPR018081;	Alpha-2-macroglobulin; Anaphylatoxin/fibulin; Alpha-macroglobulin complement component; Alpha-2-macroglobulin, N-terminal; Alpha-2-macroglobulin, N-terminal 2; Alpha-macroglobulin, receptor-binding; Anaphylatoxin, complement system domain; Terpenoid cyclases/protein prenyltransferase alpha-alpha toroid; Alpha-2-macroglobulin, thiol-ester bond-forming; Anaphylatoxin, complement system;
F1LPD0	Collagen alpha-1(XV) chain-like OS=Rattus norvegicus GN=LOC108348074	0.306	Down	4.12e-05	LOC108348074	134.49	20.242	3.5	4	8	4	0.607	0.582	0.527	0.652	0.623	0.711	1.719	2.005	1.893	GO:0007155 cell adhesion; GO:0022610 biological adhesion;	GO:0032991 macromolecular complex; GO:0031012 extracellular matrix; GO:0044421 extracellular region part; GO:0043234 protein complex; GO:0005576 extracellular region; GO:0005581 collagen trimer; GO:0005578 proteinaceous extracellular matrix;	GO:0005198 structural molecule activity;	K08135	COL15A; collagen, type XV, alpha	rno04974 Protein digestion and absorption - Rattus norvegicus (rat);	IPR010515; IPR016187; IPR001791; IPR013320; IPR016186;	Collagenase NC10/endostatin; C-type lectin fold; Laminin G domain; Concanavalin A-like lectin/glucanase domain; C-type lectin-like/link domain;
F1LPM3	Sorbin and SH3 domain-containing protein 2 OS=Rattus norvegicus GN=Sorbs2	1.498	Up	0.0239	Sorbs2	134.14	22.109	8.4	10	15	9	1.061	1.034	1.068	1.132	1.32	1.166	0.791	0.682	0.638	GO:0016043 cellular component organization; GO:0016477 cell migration; GO:0051674 localization of cell; GO:0044763 single-organism cellular process; GO:0007015 actin filament organization; GO:0044699 single-organism process; GO:0048870 cell motility; GO:0022610 biological adhesion; GO:1902589 single-organism organelle organization; GO:0030036 actin cytoskeleton organization; GO:0006996 organelle …		GO:0097159 organic cyclic compound binding; GO:1901363 heterocyclic compound binding; GO:0003723 RNA binding; GO:0005488 binding; GO:0003676 nucleic acid binding; GO:0043167 ion binding; GO:0043169 cation binding; GO:0046872 metal ion binding; GO:0005515 protein binding;				IPR001452; IPR003127; IPR007087;	SH3 domain; SoHo domain; Zinc finger, C2H2;
F1LPS6	Interferon-induced protein with tetratricopeptide repeats 1 OS=Rattus norvegicus GN=Ifit1	0.327	Down	0.00738	Ifit1	53.479	7.2883	6.3	3	3	3	0.628	0.678	0.491	0.522	0.689	0.694	1.832	1.843	1.821	GO:0035456 response to interferon-beta; GO:0051716 cellular response to stimulus; GO:0006950 response to stress; GO:0034097 response to cytokine; GO:0002252 immune effector process; GO:0071310 cellular response to organic substance; GO:0098542 defense response to other organism; GO:0044403 symbiosis, encompassing mutualism through parasitism; GO:0002376 immune system process; GO:0035458 cellular …	GO:0044424 intracellular part; GO:0005623 cell; GO:0044464 cell part; GO:0005622 intracellular; GO:0005737 cytoplasm;	GO:0005515 protein binding; GO:0005488 binding;	K14217	IFIT1; interferon-induced protein with tetratricopeptide repeats 1	rno05168 Herpes simplex infection - Rattus norvegicus (rat); rno05160 Hepatitis C - Rattus norvegicus (rat);	IPR011990; IPR013026;	Tetratricopeptide-like helical domain; Tetratricopeptide repeat-containing domain;
F1LQB4	Palmitoyltransferase OS=Rattus norvegicus GN=Zdhhc6	0.703	Down	0.0161	Zdhhc6	46.697	2.7511	3	1	1	1	0.992	0.851	0.807	0.818	0.951	0.923	1.17	1.418	1.181		GO:0031224 intrinsic component of membrane; GO:0016020 membrane; GO:0016021 integral component of membrane; GO:0044425 membrane part;	GO:0016417 S-acyltransferase activity; GO:0016746 transferase activity, transferring acyl groups; GO:0003824 catalytic activity; GO:0019706 protein-cysteine S-palmitoyltransferase activity; GO:0005488 binding; GO:0019707 protein-cysteine S-acyltransferase activity; GO:0005515 protein binding; GO:0016409 palmitoyltransferase activity; GO:0016747 transferase activity, transferring acyl groups other…	K20031			IPR001594; IPR001452; IPR011511;	Palmitoyltransferase, DHHC domain; SH3 domain; Variant SH3 domain;
F1LR02	Collagen type XVIII alpha 1 chain OS=Rattus norvegicus GN=Col18a1	0.641	Down	0.000876	Col18a1	134.64	74.679	5.6	7	10	7	0.878	0.812	0.806	0.901	0.925	0.841	1.407	1.235	1.251	GO:0010941 regulation of cell death; GO:0001101 response to acid chemical; GO:0030335 positive regulation of cell migration; GO:2000351 regulation of endothelial cell apoptotic process; GO:0001568 blood vessel development; GO:0040017 positive regulation of locomotion; GO:0048869 cellular developmental process; GO:0032989 cellular component morphogenesis; GO:0044699 single-organism process; GO:004…	GO:0005615 extracellular space; GO:0044421 extracellular region part; GO:0030938 collagen type XVIII trimer; GO:0031982 vesicle; GO:0032991 macromolecular complex; GO:0044420 extracellular matrix component; GO:0005576 extracellular region; GO:0005581 collagen trimer; GO:0005604 basement membrane; GO:0031012 extracellular matrix; GO:0043226 organelle; GO:0070062 extracellular exosome; GO:0098651 b…	GO:0005198 structural molecule activity;	K06823	COL18A; collagen, type XVIII, alpha	rno04974 Protein digestion and absorption - Rattus norvegicus (rat);	IPR010515; IPR016187; IPR013320; IPR001791; IPR016186;	Collagenase NC10/endostatin; C-type lectin fold; Concanavalin A-like lectin/glucanase domain; Laminin G domain; C-type lectin-like/link domain;
F1LRC2	Allograft inflammatory factor 1 OS=Rattus norvegicus GN=Aif1	0.436	Down	0.000424	Aif1	16.823	5.3486	17.1	3	3	3	0.611	0.678	0.584	1.148	0.983	0.853	1.566	1.464	1.264			GO:0043169 cation binding; GO:0046872 metal ion binding; GO:0005509 calcium ion binding; GO:0005488 binding; GO:0043167 ion binding;				IPR002048; IPR011992;	EF-hand domain; EF-hand domain pair;
F1LRM7	Collagen alpha-1(II) chain OS=Rattus norvegicus GN=Col2a1	0.319	Down	6.03e-07	Col2a1	134.58	14.866	4.5	6	8	5	0.56	0.574	0.603	0.596	0.707	0.68	1.855	1.79	1.806	GO:0065008 regulation of biological quality; GO:0010941 regulation of cell death; GO:0030199 collagen fibril organization; GO:0007601 visual perception; GO:0043009 chordate embryonic development; GO:0044237 cellular metabolic process; GO:0050877 neurological system process; GO:0008152 metabolic process; GO:0035107 appendage morphogenesis; GO:0007507 heart development; GO:0048562 embryonic organ m…	GO:0098643 banded collagen fibril; GO:0005615 extracellular space; GO:0044421 extracellular region part; GO:0098644 complex of collagen trimers; GO:0005737 cytoplasm; GO:0005583 fibrillar collagen trimer; GO:0032991 macromolecular complex; GO:0099512 supramolecular fiber; GO:0044424 intracellular part; GO:0099080 supramolecular complex; GO:0005623 cell; GO:0044420 extracellular matrix component; …	GO:0005201 extracellular matrix structural constituent; GO:0042802 identical protein binding; GO:0019838 growth factor binding; GO:0005488 binding; GO:0048407 platelet-derived growth factor binding; GO:0005515 protein binding; GO:0005198 structural molecule activity;	K19719	COL2A; collagen, type II, alpha	rno04974 Protein digestion and absorption - Rattus norvegicus (rat); rno04512 ECM-receptor interaction - Rattus norvegicus (rat); rno04510 Focal adhesion - Rattus norvegicus (rat); rno04151 PI3K-Akt signaling pathway - Rattus norvegicus (rat); rno05165 Human papillomavirus infection - Rattus norvegicus (rat);	IPR000885;	Fibrillar collagen, C-terminal;
F1LRY5	RCG45398 OS=Rattus norvegicus GN=Sardh	0.696	Down	0.003	Sardh	101.41	5.0299	2	2	3	2	0.856	0.912	0.898	0.811	0.895	0.9	1.22	1.414	1.197	GO:0044699 single-organism process; GO:0008152 metabolic process; GO:0055114 oxidation-reduction process; GO:0044710 single-organism metabolic process;	GO:0043226 organelle; GO:0043231 intracellular membrane-bounded organelle; GO:0043229 intracellular organelle; GO:0044464 cell part; GO:0005622 intracellular; GO:0005737 cytoplasm; GO:0044424 intracellular part; GO:0043227 membrane-bounded organelle; GO:0005623 cell; GO:0005739 mitochondrion; GO:0044444 cytoplasmic part;	GO:0005515 protein binding; GO:0003824 catalytic activity; GO:0005488 binding; GO:0016491 oxidoreductase activity;	K00314	SARDH; sarcosine dehydrogenase [EC:1.5.8.3]	rno01100 Metabolic pathways - Rattus norvegicus (rat); rno00260 Glycine, serine and threonine metabolism - Rattus norvegicus (rat);	IPR032503; IPR029043; IPR006076; IPR006222; IPR013977; IPR027266; IPR023753;	FAD dependent oxidoreductase, central domain; Glycine cleavage T-protein/YgfZ, C-terminal domain; FAD dependent oxidoreductase; Glycine cleavage T-protein-like, N-terminal; Glycine cleavage T-protein, C-terminal barrel domain; GTP-binding protein TrmE/Glycine cleavage system T protein, domain 1; FAD/NAD(P)-binding domain;
F1LSD3	Integrin beta OS=Rattus norvegicus GN=Itgb4	0.6	Down	2.04e-05	Itgb4	200.42	18.089	4.3	8	8	8	0.809	0.8	0.835	0.833	0.898	0.848	1.309	1.382	1.381	GO:0050794 regulation of cellular process; GO:0044700 single organism signaling; GO:0044085 cellular component biogenesis; GO:0016043 cellular component organization; GO:0034329 cell junction assembly; GO:0051674 localization of cell; GO:0007166 cell surface receptor signaling pathway; GO:0044699 single-organism process; GO:0050896 response to stimulus; GO:0022610 biological adhesion; GO:0007165 …	GO:0016020 membrane; GO:0098636 protein complex involved in cell adhesion; GO:0031226 intrinsic component of plasma membrane; GO:0071944 cell periphery; GO:0098796 membrane protein complex; GO:0098797 plasma membrane protein complex; GO:0098802 plasma membrane receptor complex; GO:0043235 receptor complex; GO:0032991 macromolecular complex; GO:0008305 integrin complex; GO:0031224 intrinsic compon…	GO:0005515 protein binding; GO:0060089 molecular transducer activity; GO:0004872 receptor activity; GO:0005488 binding;	K06525	ITGB4; integrin beta 4	rno04510 Focal adhesion - Rattus norvegicus (rat); rno04810 Regulation of actin cytoskeleton - Rattus norvegicus (rat); rno04151 PI3K-Akt signaling pathway - Rattus norvegicus (rat); rno05165 Human papillomavirus infection - Rattus norvegicus (rat); rno04512 ECM-receptor interaction - Rattus norvegicus (rat); rno05414 Dilated cardiomyopathy (DCM) - Rattus norvegicus (rat); rno05410 Hypertrophic c…	IPR013783; IPR003644; IPR033760; IPR002369; IPR012896; IPR003961; IPR002035;	Immunoglobulin-like fold; Na-Ca exchanger/integrin-beta4; Integrin beta N-terminal; Integrin beta subunit, VWA domain; Integrin beta subunit, tail; Fibronectin type III; von Willebrand factor, type A;
F1LTF8	Laminin subunit alpha 4 OS=Rattus norvegicus GN=Lama4	0.597	Down	0.000104	Lama4	196.95	79.974	8.2	15	21	15	0.857	0.866	0.784	0.798	0.815	0.79	1.431	1.398	1.371	GO:0050794 regulation of cellular process; GO:0072359 circulatory system development; GO:0044707 single-multicellular organism process; GO:0001568 blood vessel development; GO:0048869 cellular developmental process; GO:0044699 single-organism process; GO:0051239 regulation of multicellular organismal process; GO:0022610 biological adhesion; GO:0030154 cell differentiation; GO:2000145 regulation o…	GO:0005605 basal lamina; GO:0031012 extracellular matrix; GO:0005615 extracellular space; GO:0044421 extracellular region part; GO:0005578 proteinaceous extracellular matrix; GO:0044420 extracellular matrix component; GO:0005576 extracellular region; GO:0005604 basement membrane;	GO:0005515 protein binding; GO:0005102 receptor binding; GO:0005488 binding;	K06241	LAMA4; laminin, alpha 4	rno04510 Focal adhesion - Rattus norvegicus (rat); rno04151 PI3K-Akt signaling pathway - Rattus norvegicus (rat); rno05165 Human papillomavirus infection - Rattus norvegicus (rat); rno05222 Small cell lung cancer - Rattus norvegicus (rat); rno05146 Amoebiasis - Rattus norvegicus (rat); rno04512 ECM-receptor interaction - Rattus norvegicus (rat); rno05200 Pathways in cancer - Rattus norvegicus (ra…	IPR009254; IPR002049; IPR000742; IPR010307; IPR001791; IPR013320;	Laminin alpha, domain I; Laminin EGF domain; EGF-like domain; Laminin domain II; Laminin G domain; Concanavalin A-like lectin/glucanase domain;
F1LTJ5	Uncharacterized protein OS=Rattus norvegicus	0.565	Down	0.00114	---	263.11	323.31	16.5	32	48	32	0.805	0.808	0.806	0.805	0.754	0.789	1.414	1.48	1.387			GO:0005515 protein binding; GO:0005488 binding;	K06255	HSPG2; heparan sulfate proteoglycan 2 (perlecan)	rno04512 ECM-receptor interaction - Rattus norvegicus (rat); rno05161 Hepatitis B - Rattus norvegicus (rat); rno05205 Proteoglycans in cancer - Rattus norvegicus (rat);	IPR003598; IPR000034; IPR007110; IPR003599; IPR000082; IPR000742; IPR013098; IPR013783; IPR013106; IPR002049;	Immunoglobulin subtype 2; Laminin IV; Immunoglobulin-like domain; Immunoglobulin subtype; SEA domain; EGF-like domain; Immunoglobulin I-set; Immunoglobulin-like fold; Immunoglobulin V-set domain; Laminin EGF domain;
F1LX12	FERM domain-containing 5 OS=Rattus norvegicus GN=Frmd5	1.498	Up	0.00388	Frmd5	46.81	3.6897	2.4	1	1	1	1.143	1.043	1.286	1.08	1.001	1.129	0.738	0.813	0.767		GO:0005856 cytoskeleton; GO:0043226 organelle; GO:0043229 intracellular organelle; GO:0043232 intracellular non-membrane-bounded organelle; GO:0044464 cell part; GO:0005622 intracellular; GO:0044424 intracellular part; GO:0005623 cell; GO:0043228 non-membrane-bounded organelle;					IPR019749; IPR019748; IPR018980; IPR011993; IPR014847; IPR000299; IPR014352;	Band 4.1 domain; FERM central domain; FERM, C-terminal PH-like domain; PH domain-like; FERM adjacent (FA); FERM domain; FERM/acyl-CoA-binding protein, 3-helical bundle;
F1LZ05	Poly [ADP-ribose] polymerase OS=Rattus norvegicus GN=Parp14	0.764	Down	0.014	Parp14	199.53	2.1968	1	2	2	2	0.85	0.878	0.971	0.898	0.935	1.019	1.275	1.072	1.185		GO:0016020 membrane; GO:0044464 cell part; GO:0005622 intracellular; GO:0005737 cytoplasm; GO:0044424 intracellular part; GO:0005829 cytosol; GO:0005623 cell; GO:0044444 cytoplasmic part;	GO:0097159 organic cyclic compound binding; GO:1901363 heterocyclic compound binding; GO:0016763 transferase activity, transferring pentosyl groups; GO:1901265 nucleoside phosphate binding; GO:0003950 NAD+ ADP-ribosyltransferase activity; GO:0003824 catalytic activity; GO:0005488 binding; GO:0016757 transferase activity, transferring glycosyl groups; GO:0000166 nucleotide binding; GO:0016740 tran…	K15261			IPR002589; IPR012677; IPR012317;	Macro domain; Nucleotide-binding alpha-beta plait domain; Poly(ADP-ribose) polymerase, catalytic domain;
F1M0R1	Ring finger protein 213 OS=Rattus norvegicus GN=Rnf213	0.628	Down	0.000837	Rnf213	583.37	10.426	0.9	5	5	5	0.792	0.733	0.839	0.917	1.022	0.987	1.178	1.322	1.263	GO:0072359 circulatory system development; GO:0044707 single-multicellular organism process; GO:0001568 blood vessel development; GO:0044267 cellular protein metabolic process; GO:0044699 single-organism process; GO:0044237 cellular metabolic process; GO:0071704 organic substance metabolic process; GO:0009653 anatomical structure morphogenesis; GO:0008152 metabolic process; GO:0001525 angiogenesi…	GO:0043229 intracellular organelle; GO:0043232 intracellular non-membrane-bounded organelle; GO:0005737 cytoplasm; GO:0044446 intracellular organelle part; GO:0031981 nuclear lumen; GO:0044424 intracellular part; GO:0005730 nucleolus; GO:0005829 cytosol; GO:0005623 cell; GO:0044422 organelle part; GO:0043228 non-membrane-bounded organelle; GO:0043226 organelle; GO:0043231 intracellular membrane-b…	GO:0019787 ubiquitin-like protein transferase activity; GO:0043167 ion binding; GO:0016817 hydrolase activity, acting on acid anhydrides; GO:0016787 hydrolase activity; GO:0005515 protein binding; GO:0017111 nucleoside-triphosphatase activity; GO:0008270 zinc ion binding; GO:0016887 ATPase activity; GO:0016462 pyrophosphatase activity; GO:0046914 transition metal ion binding; GO:0003824 catalytic…				IPR003593; IPR001841; IPR013083; IPR018957; IPR027417;	AAA+ ATPase domain; Zinc finger, RING-type; Zinc finger, RING/FYVE/PHD-type; Zinc finger, C3HC4 RING-type; P-loop containing nucleoside triphosphate hydrolase;
F1M589	Promyelocytic leukemia OS=Rattus norvegicus GN=Pml	0.377	Down	0.000639	Pml	98.11	14.472	7.4	7	7	7	0.49	0.685	0.604	0.808	0.909	0.89	1.5	1.656	1.567	GO:0044085 cellular component biogenesis; GO:0044700 single organism signaling; GO:1902807 negative regulation of cell cycle G1/S phase transition; GO:0010941 regulation of cell death; GO:0048732 gland development; GO:0009891 positive regulation of biosynthetic process; GO:0050711 negative regulation of interleukin-1 secretion; GO:0010564 regulation of cell cycle process; GO:0044237 cellular meta…	GO:0016020 membrane; GO:0000784 nuclear chromosome, telomeric region; GO:0000781 chromosome, telomeric region; GO:0005783 endoplasmic reticulum; GO:0042175 nuclear outer membrane-endoplasmic reticulum membrane network; GO:0019898 extrinsic component of membrane; GO:0031090 organelle membrane; GO:0005737 cytoplasm; GO:0044424 intracellular part; GO:0016604 nuclear body; GO:0005623 cell; GO:0044422…	GO:0031625 ubiquitin protein ligase binding; GO:0043167 ion binding; GO:0046983 protein dimerization activity; GO:0005515 protein binding; GO:0008270 zinc ion binding; GO:0032183 SUMO binding; GO:0032182 ubiquitin-like protein binding; GO:0042802 identical protein binding; GO:0046914 transition metal ion binding; GO:0005488 binding; GO:0042803 protein homodimerization activity; GO:0046872 metal i…	K10054	PML; probable transcription factor PML	rno05168 Herpes simplex infection - Rattus norvegicus (rat); rno05221 Acute myeloid leukemia - Rattus norvegicus (rat); rno05202 Transcriptional misregulation in cancer - Rattus norvegicus (rat); rno05200 Pathways in cancer - Rattus norvegicus (rat); rno04144 Endocytosis - Rattus norvegicus (rat); rno04120 Ubiquitin mediated proteolysis - Rattus norvegicus (rat); rno05164 Influenza A - Rattus nor…	IPR001841; IPR013083; IPR000315;	Zinc finger, RING-type; Zinc finger, RING/FYVE/PHD-type; B-box-type zinc finger;
F1M5V2	GLI pathogenesis-related 2 OS=Rattus norvegicus GN=Glipr2	0.602	Down	0.000142	Glipr2	18.985	108.56	31.8	4	10	4	0.767	0.743	0.835	0.984	0.986	1.024	1.314	1.306	1.277	GO:0050794 regulation of cellular process; GO:0030335 positive regulation of cell migration; GO:0010717 regulation of epithelial to mesenchymal transition; GO:0032270 positive regulation of cellular protein metabolic process; GO:0060255 regulation of macromolecule metabolic process; GO:0040017 positive regulation of locomotion; GO:0031399 regulation of protein modification process; GO:0023051 reg…	GO:0043229 intracellular organelle; GO:0016020 membrane; GO:0044421 extracellular region part; GO:0098588 bounding membrane of organelle; GO:0031090 organelle membrane; GO:0005737 cytoplasm; GO:0044446 intracellular organelle part; GO:0031982 vesicle; GO:0000139 Golgi membrane; GO:0012505 endomembrane system; GO:0044424 intracellular part; GO:0005623 cell; GO:0005576 extracellular region; GO:0044…	GO:0005515 protein binding; GO:0042802 identical protein binding; GO:0042803 protein homodimerization activity; GO:0005488 binding; GO:0046983 protein dimerization activity;				IPR034113; IPR014044;	Golgi-associated plant pathogenesis-related protein 1, SCP domain; CAP domain;
F1M609	Acyl-coenzyme A oxidase OS=Rattus norvegicus GN=Acox1	1.808	Up	0.000262	Acox1	66.062	11.416	4.8	2	2	2	1.193	1.281	1.384	0.985	0.996	0.972	0.703	0.688	0.743	GO:0034440 lipid oxidation; GO:0044699 single-organism process; GO:0044255 cellular lipid metabolic process; GO:0044237 cellular metabolic process; GO:0071704 organic substance metabolic process; GO:0008152 metabolic process; GO:0030258 lipid modification; GO:0044248 cellular catabolic process; GO:0032787 monocarboxylic acid metabolic process; GO:0009987 cellular process; GO:0006629 lipid metabol…	GO:0043226 organelle; GO:0043231 intracellular membrane-bounded organelle; GO:0043229 intracellular organelle; GO:0044464 cell part; GO:0005622 intracellular; GO:0005777 peroxisome; GO:0042579 microbody; GO:0005737 cytoplasm; GO:0044424 intracellular part; GO:0005623 cell; GO:0043227 membrane-bounded organelle; GO:0044444 cytoplasmic part;	GO:0016634 oxidoreductase activity, acting on the CH-CH group of donors, oxygen as acceptor; GO:1901265 nucleoside phosphate binding; GO:0050660 flavin adenine dinucleotide binding; GO:0043167 ion binding; GO:0003997 acyl-CoA oxidase activity; GO:0000166 nucleotide binding; GO:0048037 cofactor binding; GO:0016491 oxidoreductase activity; GO:0016627 oxidoreductase activity, acting on the CH-CH gro…				IPR029320; IPR013786; IPR009100; IPR006091; IPR002655; IPR009075;	Acyl-coenzyme A oxidase, N-terminal; Acyl-CoA dehydrogenase/oxidase, N-terminal; Acyl-CoA dehydrogenase/oxidase, N-terminal and middle domain; Acyl-CoA oxidase/dehydrogenase, central domain; Acyl-CoA oxidase, C-terminal; Acyl-CoA dehydrogenase/oxidase C-terminal;
F1M614	Laminin subunit alpha 2 OS=Rattus norvegicus GN=Lama2	0.389	Down	1.98e-05	Lama2	343.86	294.53	19.8	61	84	61	0.671	0.679	0.605	0.72	0.706	0.719	1.714	1.693	1.621	GO:0048666 neuron development; GO:0023051 regulation of signaling; GO:0048869 cellular developmental process; GO:0014037 Schwann cell differentiation; GO:0032989 cellular component morphogenesis; GO:0044699 single-organism process; GO:0022008 neurogenesis; GO:0022610 biological adhesion; GO:0009605 response to external stimulus; GO:0050806 positive regulation of synaptic transmission; GO:0010646 …	GO:0016020 membrane; GO:0030425 dendrite; GO:0005615 extracellular space; GO:0044421 extracellular region part; GO:0071944 cell periphery; GO:0031982 vesicle; GO:0005623 cell; GO:0044420 extracellular matrix component; GO:0043197 dendritic spine; GO:0005604 basement membrane; GO:0070062 extracellular exosome; GO:0005605 basal lamina; GO:0044309 neuron spine; GO:0044464 cell part; GO:1903561 extra…	GO:0005515 protein binding; GO:0005102 receptor binding; GO:0005488 binding;	K05637	LAMA1_2; laminin, alpha 1/2	rno04510 Focal adhesion - Rattus norvegicus (rat); rno05416 Viral myocarditis - Rattus norvegicus (rat); rno04151 PI3K-Akt signaling pathway - Rattus norvegicus (rat); rno05165 Human papillomavirus infection - Rattus norvegicus (rat); rno05222 Small cell lung cancer - Rattus norvegicus (rat); rno05146 Amoebiasis - Rattus norvegicus (rat); rno05414 Dilated cardiomyopathy (DCM) - Rattus norvegicus …	IPR000034; IPR000742; IPR008211; IPR013320; IPR009030; IPR001791; IPR009254; IPR002049; IPR010307;	Laminin IV; EGF-like domain; Laminin, N-terminal; Concanavalin A-like lectin/glucanase domain; Growth factor receptor cysteine-rich domain; Laminin G domain; Laminin alpha, domain I; Laminin EGF domain; Laminin domain II;
F1M6Q3	Collagen type IV alpha 2 chain OS=Rattus norvegicus GN=Col4a2	0.735	Down	3.54e-05	Col4a2	160.76	25.383	4.1	5	10	5	0.884	0.902	0.862	0.818	0.893	0.949	1.216	1.188	1.201	GO:0044700 single organism signaling; GO:0051093 negative regulation of developmental process; GO:0007166 cell surface receptor signaling pathway; GO:0097659 nucleic acid-templated transcription; GO:0048869 cellular developmental process; GO:0071560 cellular response to transforming growth factor beta stimulus; GO:0044699 single-organism process; GO:0051241 negative regulation of multicellular or…	GO:0005615 extracellular space; GO:0044421 extracellular region part; GO:0005587 collagen type IV trimer; GO:0098644 complex of collagen trimers; GO:0031982 vesicle; GO:0032991 macromolecular complex; GO:0099080 supramolecular complex; GO:0044420 extracellular matrix component; GO:0005576 extracellular region; GO:0005581 collagen trimer; GO:0099081 supramolecular polymer; GO:0005604 basement memb…	GO:0005201 extracellular matrix structural constituent; GO:0005198 structural molecule activity;	K06237	COL4A; collagen, type IV, alpha	rno04974 Protein digestion and absorption - Rattus norvegicus (rat); rno04510 Focal adhesion - Rattus norvegicus (rat); rno04151 PI3K-Akt signaling pathway - Rattus norvegicus (rat); rno05165 Human papillomavirus infection - Rattus norvegicus (rat); rno05222 Small cell lung cancer - Rattus norvegicus (rat); rno05146 Amoebiasis - Rattus norvegicus (rat); rno04512 ECM-receptor interaction - Rattus …	IPR016187;	C-type lectin fold;
F1M983	Complement factor H OS=Rattus norvegicus GN=Cfh	0.729	Down	0.000184	Cfh	140.01	3.1107	1.2	2	2	2	0.856	0.821	0.873	0.981	1.013	1.062	1.191	1.131	1.176	GO:0071346 cellular response to interferon-gamma; GO:0031347 regulation of defense response; GO:0071345 cellular response to cytokine stimulus; GO:0009607 response to biotic stimulus; GO:0009605 response to external stimulus; GO:0006956 complement activation; GO:0008152 metabolic process; GO:0006979 response to oxidative stress; GO:0010035 response to inorganic substance; GO:0034599 cellular resp…	GO:0016020 membrane; GO:0043229 intracellular organelle; GO:0005615 extracellular space; GO:0044421 extracellular region part; GO:0071944 cell periphery; GO:0005737 cytoplasm; GO:0044424 intracellular part; GO:0005623 cell; GO:0005576 extracellular region; GO:0005886 plasma membrane; GO:0043231 intracellular membrane-bounded organelle; GO:0043226 organelle; GO:0005634 nucleus; GO:0005622 intracel…		K04004	CFH; complement factor H	rno04610 Complement and coagulation cascades - Rattus norvegicus (rat); rno05150 Staphylococcus aureus infection - Rattus norvegicus (rat);	IPR000436;	Sushi/SCR/CCP domain;
F1M9D6	Signal transducer and activator of transcription OS=Rattus norvegicus GN=Stat1	0.437	Down	4.52e-06	Stat1	87.249	36.573	17.9	13	19	13	0.656	0.639	0.601	0.971	0.938	0.929	1.485	1.427	1.428	GO:0044700 single organism signaling; GO:0097659 nucleic acid-templated transcription; GO:0009891 positive regulation of biosynthetic process; GO:0046683 response to organophosphorus; GO:0051769 regulation of nitric-oxide synthase biosynthetic process; GO:0044699 single-organism process; GO:0009058 biosynthetic process; GO:0044237 cellular metabolic process; GO:0009605 response to external stimul…	GO:0043229 intracellular organelle; GO:0030425 dendrite; GO:0042995 cell projection; GO:0005737 cytoplasm; GO:0044424 intracellular part; GO:0005623 cell; GO:0030424 axon; GO:0043231 intracellular membrane-bounded organelle; GO:0043226 organelle; GO:0036477 somatodendritic compartment; GO:0005634 nucleus; GO:0044464 cell part; GO:0005622 intracellular; GO:0043005 neuron projection; GO:0043227 mem…	GO:0003677 DNA binding; GO:0019903 protein phosphatase binding; GO:0005102 receptor binding; GO:0005126 cytokine receptor binding; GO:0005515 protein binding; GO:0031730 CCR5 chemokine receptor binding; GO:0043565 sequence-specific DNA binding; GO:0004871 signal transducer activity; GO:0003700 transcription factor activity, sequence-specific DNA binding; GO:0051721 protein phosphatase 2A binding;…	K11220	STAT1; signal transducer and activator of transcription 1	rno04217 Necroptosis - Rattus norvegicus (rat); rno05152 Tuberculosis - Rattus norvegicus (rat); rno04630 Jak-STAT signaling pathway - Rattus norvegicus (rat); rno04620 Toll-like receptor signaling pathway - Rattus norvegicus (rat); rno04380 Osteoclast differentiation - Rattus norvegicus (rat); rno04659 Th17 cell differentiation - Rattus norvegicus (rat); rno05168 Herpes simplex infection - Rattu…	IPR013801; IPR008967; IPR011992; IPR013800; IPR022752; IPR000980; IPR012345; IPR013799; IPR015988;	STAT transcription factor, DNA-binding; p53-like transcription factor, DNA-binding; EF-hand domain pair; STAT transcription factor, all-alpha domain; Signal transducer and activation of transcription 1, TAZ2 binding domain, C-terminal; SH2 domain; STAT transcription factor, DNA-binding, subdomain; STAT transcription factor, protein interaction; STAT transcription factor, coiled coil;
F1MA59	Collagen type IV alpha 1 chain OS=Rattus norvegicus GN=Col4a1	0.685	Down	0.0149	Col4a1	160.61	54.242	2.3	3	8	1	0.972	0.847	0.842	0.824	0.881	0.843	1.292	1.289	1.305	GO:0044700 single organism signaling; GO:0007528 neuromuscular junction development; GO:0001101 response to acid chemical; GO:0061333 renal tubule morphogenesis; GO:0007166 cell surface receptor signaling pathway; GO:0001568 blood vessel development; GO:0007420 brain development; GO:0048869 cellular developmental process; GO:0044699 single-organism process; GO:0048754 branching morphogenesis of a…	GO:0005615 extracellular space; GO:0044421 extracellular region part; GO:0005587 collagen type IV trimer; GO:0098644 complex of collagen trimers; GO:0032991 macromolecular complex; GO:0099080 supramolecular complex; GO:0005576 extracellular region; GO:0044420 extracellular matrix component; GO:0005581 collagen trimer; GO:0099081 supramolecular polymer; GO:0005604 basement membrane; GO:0031012 ext…	GO:0048407 platelet-derived growth factor binding; GO:0005201 extracellular matrix structural constituent; GO:0005515 protein binding; GO:0005198 structural molecule activity; GO:0019838 growth factor binding; GO:0005488 binding;	K06237	COL4A; collagen, type IV, alpha	rno04974 Protein digestion and absorption - Rattus norvegicus (rat); rno04510 Focal adhesion - Rattus norvegicus (rat); rno04151 PI3K-Akt signaling pathway - Rattus norvegicus (rat); rno05165 Human papillomavirus infection - Rattus norvegicus (rat); rno05222 Small cell lung cancer - Rattus norvegicus (rat); rno05146 Amoebiasis - Rattus norvegicus (rat); rno04512 ECM-receptor interaction - Rattus …	IPR016187;	C-type lectin fold;
F1MAA7	Laminin subunit gamma 1 OS=Rattus norvegicus GN=Lamc1	0.475	Down	3.55e-06	Lamc1	177.38	323.31	29.1	46	84	46	0.753	0.762	0.708	0.73	0.728	0.739	1.573	1.578	1.532	GO:0044085 cellular component biogenesis; GO:0034329 cell junction assembly; GO:0044707 single-multicellular organism process; GO:0016043 cellular component organization; GO:0016477 cell migration; GO:0051674 localization of cell; GO:0048869 cellular developmental process; GO:0032989 cellular component morphogenesis; GO:0044699 single-organism process; GO:0048468 cell development; GO:0000904 cell…	GO:0044421 extracellular region part; GO:0005606 laminin-1 complex; GO:0031982 vesicle; GO:0032991 macromolecular complex; GO:0044420 extracellular matrix component; GO:0005576 extracellular region; GO:0043256 laminin complex; GO:0005604 basement membrane; GO:0043226 organelle; GO:0070062 extracellular exosome; GO:0031012 extracellular matrix; GO:0005605 basal lamina; GO:1903561 extracellular ves…	GO:0005201 extracellular matrix structural constituent; GO:0005515 protein binding; GO:0005198 structural molecule activity; GO:0005488 binding;	K05635	LAMC1; laminin, gamma 1	rno04510 Focal adhesion - Rattus norvegicus (rat); rno04151 PI3K-Akt signaling pathway - Rattus norvegicus (rat); rno05165 Human papillomavirus infection - Rattus norvegicus (rat); rno05020 Prion diseases - Rattus norvegicus (rat); rno05222 Small cell lung cancer - Rattus norvegicus (rat); rno05146 Amoebiasis - Rattus norvegicus (rat); rno04512 ECM-receptor interaction - Rattus norvegicus (rat); …	IPR000034; IPR002049; IPR008211; IPR000742; IPR008979;	Laminin IV; Laminin EGF domain; Laminin, N-terminal; EGF-like domain; Galactose-binding domain-like;
F1MAC0	Interferon gamma-inducible protein 47 OS=Rattus norvegicus GN=Ifi47	0.257	Down	6.37e-05	Ifi47	47.432	6.0764	8.3	4	4	4	0.465	0.445	0.441	0.869	0.795	1.004	1.997	1.727	1.53	GO:0035456 response to interferon-beta; GO:0051716 cellular response to stimulus; GO:0042221 response to chemical; GO:0006950 response to stress; GO:0034097 response to cytokine; GO:0071310 cellular response to organic substance; GO:0035458 cellular response to interferon-beta; GO:0006952 defense response; GO:0010033 response to organic substance; GO:0050896 response to stimulus; GO:0071345 cellu…	GO:0043229 intracellular organelle; GO:0016020 membrane; GO:0005783 endoplasmic reticulum; GO:0042175 nuclear outer membrane-endoplasmic reticulum membrane network; GO:0005737 cytoplasm; GO:0044446 intracellular organelle part; GO:0012505 endomembrane system; GO:0044424 intracellular part; GO:0005623 cell; GO:0044422 organelle part; GO:0043231 intracellular membrane-bounded organelle; GO:0043226 …	GO:1901265 nucleoside phosphate binding; GO:0001882 nucleoside binding; GO:0043167 ion binding; GO:0016817 hydrolase activity, acting on acid anhydrides; GO:0016787 hydrolase activity; GO:0000166 nucleotide binding; GO:0017111 nucleoside-triphosphatase activity; GO:0097159 organic cyclic compound binding; GO:1901363 heterocyclic compound binding; GO:0032549 ribonucleoside binding; GO:0097367 carb…	K17072	IFI47; interferon gamma inducible protein 47	rno04668 TNF signaling pathway - Rattus norvegicus (rat);	IPR027417; IPR030385;	P-loop containing nucleoside triphosphate hydrolase; IRG-type guanine nucleotide-binding (G) domain;
F1MAN8	Laminin subunit alpha 5 OS=Rattus norvegicus GN=Lama5	0.745	Down	0.00136	Lama5	403.77	142.81	8.4	28	33	28	0.984	0.877	0.892	0.862	0.871	0.876	1.235	1.252	1.209	GO:0044700 single organism signaling; GO:0072028 nephron morphogenesis; GO:0044085 cellular component biogenesis; GO:0001738 morphogenesis of a polarized epithelium; GO:0048732 gland development; GO:0061333 renal tubule morphogenesis; GO:0007166 cell surface receptor signaling pathway; GO:0072080 nephron tubule development; GO:0030323 respiratory tube development; GO:0032989 cellular component mo…	GO:0043229 intracellular organelle; GO:0005615 extracellular space; GO:0044421 extracellular region part; GO:0031982 vesicle; GO:0032991 macromolecular complex; GO:0044424 intracellular part; GO:0005623 cell; GO:0005576 extracellular region; GO:0044420 extracellular matrix component; GO:0043083 synaptic cleft; GO:0045202 synapse; GO:0043256 laminin complex; GO:0005604 basement membrane; GO:004323…	GO:0050839 cell adhesion molecule binding; GO:0005102 receptor binding; GO:0005488 binding; GO:0044877 macromolecular complex binding; GO:0005515 protein binding; GO:0005178 integrin binding; GO:0032403 protein complex binding;	K06240	LAMA3_5; laminin, alpha 3/5	rno04510 Focal adhesion - Rattus norvegicus (rat); rno04151 PI3K-Akt signaling pathway - Rattus norvegicus (rat); rno05165 Human papillomavirus infection - Rattus norvegicus (rat); rno05222 Small cell lung cancer - Rattus norvegicus (rat); rno05146 Amoebiasis - Rattus norvegicus (rat); rno04512 ECM-receptor interaction - Rattus norvegicus (rat); rno05200 Pathways in cancer - Rattus norvegicus (ra…	IPR000034; IPR009254; IPR002049; IPR000742; IPR010307; IPR008211; IPR013320; IPR001791;	Laminin IV; Laminin alpha, domain I; Laminin EGF domain; EGF-like domain; Laminin domain II; Laminin, N-terminal; Concanavalin A-like lectin/glucanase domain; Laminin G domain;
F7EMK8	Aldose reductase-related protein 1-like OS=Rattus norvegicus GN=Akr1b10	0.735	Down	0.000362	Akr1b10	33.766	9.7522	17.3	6	8	6	0.8	0.871	0.855	1.137	1.103	1.048	1.124	1.16	1.155	GO:0006720 isoprenoid metabolic process; GO:0042445 hormone metabolic process; GO:0065008 regulation of biological quality; GO:0042574 retinal metabolic process; GO:1901615 organic hydroxy compound metabolic process; GO:0055114 oxidation-reduction process; GO:0006066 alcohol metabolic process; GO:0044281 small molecule metabolic process; GO:0044763 single-organism cellular process; GO:0006081 cel…	GO:0044464 cell part; GO:0005622 intracellular; GO:0005737 cytoplasm; GO:0044424 intracellular part; GO:0005829 cytosol; GO:0005623 cell; GO:0044444 cytoplasmic part;	GO:0052650 NADP-retinol dehydrogenase activity; GO:0004032 alditol:NADP+ 1-oxidoreductase activity; GO:0019842 vitamin binding; GO:1901265 nucleoside phosphate binding; GO:0005501 retinoid binding; GO:0070402 NADPH binding; GO:0043167 ion binding; GO:0019840 isoprenoid binding; GO:0000166 nucleotide binding; GO:0048037 cofactor binding; GO:0016491 oxidoreductase activity; GO:0016614 oxidoreductas…				IPR023210;	NADP-dependent oxidoreductase domain;
F7F0B1	Zinc finger CCCH-type antiviral protein 1 OS=Rattus norvegicus GN=Zc3hav1	0.711	Down	0.000216	Zc3hav1	110.81	1.5101	0.8	1	1	1	0.816	0.781	0.849	1.076	1.085	1.069	1.129	1.172	1.14	GO:0032481 positive regulation of type I interferon production; GO:0065008 regulation of biological quality; GO:0031331 positive regulation of cellular catabolic process; GO:0044359 modulation of molecular function in other organism; GO:0044764 multi-organism cellular process; GO:0035821 modification of morphology or physiology of other organism; GO:0044362 negative regulation of molecular functi…	GO:0097708 intracellular vesicle; GO:0043229 intracellular organelle; GO:0005770 late endosome; GO:0031410 cytoplasmic vesicle; GO:0005737 cytoplasm; GO:0031982 vesicle; GO:0012505 endomembrane system; GO:0044424 intracellular part; GO:0005829 cytosol; GO:0005623 cell; GO:0043231 intracellular membrane-bounded organelle; GO:0043226 organelle; GO:0005634 nucleus; GO:0005622 intracellular; GO:00444…	GO:0016763 transferase activity, transferring pentosyl groups; GO:0003723 RNA binding; GO:0003950 NAD+ ADP-ribosyltransferase activity; GO:0043167 ion binding; GO:0005515 protein binding; GO:1901363 heterocyclic compound binding; GO:0097159 organic cyclic compound binding; GO:0050839 cell adhesion molecule binding; GO:0003824 catalytic activity; GO:0005488 binding; GO:0003676 nucleic acid binding…	K15259			IPR000571; IPR004170; IPR012317;	Zinc finger, CCCH-type; WWE domain; Poly(ADP-ribose) polymerase, catalytic domain;
F7F469	Interferon gamma-induced GTPase OS=Rattus norvegicus GN=Igtp	0.389	Down	0.000119	Igtp	157.13	45.696	6.8	8	9	8	0.614	0.642	0.524	0.921	0.982	0.896	1.57	1.504	1.496	GO:0035456 response to interferon-beta; GO:0051716 cellular response to stimulus; GO:0042221 response to chemical; GO:0006950 response to stress; GO:0034097 response to cytokine; GO:0071310 cellular response to organic substance; GO:0035458 cellular response to interferon-beta; GO:0006952 defense response; GO:0010033 response to organic substance; GO:0050896 response to stimulus; GO:0071345 cellu…	GO:0043229 intracellular organelle; GO:0016020 membrane; GO:0005783 endoplasmic reticulum; GO:0042175 nuclear outer membrane-endoplasmic reticulum membrane network; GO:0005737 cytoplasm; GO:0044446 intracellular organelle part; GO:0012505 endomembrane system; GO:0044424 intracellular part; GO:0005623 cell; GO:0044422 organelle part; GO:0043231 intracellular membrane-bounded organelle; GO:0043226 …	GO:1901265 nucleoside phosphate binding; GO:0001882 nucleoside binding; GO:0043167 ion binding; GO:0016817 hydrolase activity, acting on acid anhydrides; GO:0016787 hydrolase activity; GO:0000166 nucleotide binding; GO:0017111 nucleoside-triphosphatase activity; GO:0097159 organic cyclic compound binding; GO:1901363 heterocyclic compound binding; GO:0032549 ribonucleoside binding; GO:0097367 carb…				IPR027417; IPR030385;	P-loop containing nucleoside triphosphate hydrolase; IRG-type guanine nucleotide-binding (G) domain;
F7FPF5	SP100 nuclear antigen OS=Rattus norvegicus GN=Sp100	0.716	Down	2.06e-05	Sp100	37.99	11.083	9.5	3	3	3	0.853	0.876	0.863	0.968	0.959	0.962	1.236	1.189	1.194		GO:0043226 organelle; GO:0043231 intracellular membrane-bounded organelle; GO:0043229 intracellular organelle; GO:0005634 nucleus; GO:0044464 cell part; GO:0005622 intracellular; GO:0044424 intracellular part; GO:0043227 membrane-bounded organelle; GO:0005623 cell;		K15413	SP100; nuclear autoantigen Sp-100	rno05168 Herpes simplex infection - Rattus norvegicus (rat); rno05203 Viral carcinogenesis - Rattus norvegicus (rat);	IPR004865;	HSR domain;
G3V615	Complement factor B OS=Rattus norvegicus GN=Cfb	0.692	Down	0.004	Cfb	85.352	2.7516	1.2	1	1	1	0.808	0.98	0.823	0.905	0.905	0.894	1.246	1.241	1.287	GO:0002252 immune effector process; GO:1901700 response to oxygen-containing compound; GO:0006959 humoral immune response; GO:0043207 response to external biotic stimulus; GO:0050896 response to stimulus; GO:0051707 response to other organism; GO:0009607 response to biotic stimulus; GO:0071704 organic substance metabolic process; GO:0009605 response to external stimulus; GO:0033993 response to li…	GO:0005615 extracellular space; GO:0044421 extracellular region part; GO:0005576 extracellular region;	GO:0004252 serine-type endopeptidase activity; GO:0004175 endopeptidase activity; GO:0008233 peptidase activity; GO:0003824 catalytic activity; GO:0017171 serine hydrolase activity; GO:0008236 serine-type peptidase activity; GO:0070011 peptidase activity, acting on L-amino acid peptides; GO:0016787 hydrolase activity;	K01335	CFB; component factor B [EC:3.4.21.47]	rno04610 Complement and coagulation cascades - Rattus norvegicus (rat); rno05150 Staphylococcus aureus infection - Rattus norvegicus (rat);	IPR009003; IPR000436; IPR001254; IPR002035;	Peptidase S1, PA clan; Sushi/SCR/CCP domain; Serine proteases, trypsin domain; von Willebrand factor, type A;
G3V645	2'-5'-oligoadenylate synthase-like protein 1 OS=Rattus norvegicus GN=Oasl	0.356	Down	0.000262	Oasl	58.968	5.3123	3.9	2	2	2	0.649	0.547	0.498	0.884	0.961	0.919	1.507	1.699	1.554	GO:0050794 regulation of cellular process; GO:0043903 regulation of symbiosis, encompassing mutualism through parasitism; GO:0002252 immune effector process; GO:0098542 defense response to other organism; GO:0044764 multi-organism cellular process; GO:0043207 response to external biotic stimulus; GO:0048519 negative regulation of biological process; GO:0048523 negative regulation of cellular proc…	GO:0043229 intracellular organelle; GO:0016020 membrane; GO:0043232 intracellular non-membrane-bounded organelle; GO:0044446 intracellular organelle part; GO:0005737 cytoplasm; GO:0031981 nuclear lumen; GO:0044424 intracellular part; GO:0005730 nucleolus; GO:0005829 cytosol; GO:0005623 cell; GO:0044422 organelle part; GO:0043228 non-membrane-bounded organelle; GO:0031974 membrane-enclosed lumen; …	GO:0003677 DNA binding; GO:0003723 RNA binding; GO:0005524 ATP binding; GO:1901265 nucleoside phosphate binding; GO:0003725 double-stranded RNA binding; GO:0001882 nucleoside binding; GO:0043167 ion binding; GO:0005515 protein binding; GO:0000166 nucleotide binding; GO:1901363 heterocyclic compound binding; GO:0097159 organic cyclic compound binding; GO:0032549 ribonucleoside binding; GO:0097367 …	K14608	OASL; 2'-5'-oligoadenylate synthase-like protein	rno05165 Human papillomavirus infection - Rattus norvegicus (rat);	IPR018952; IPR006116; IPR029071; IPR000626;	2'-5'-oligoadenylate synthetase 1, domain 2/C-terminal; 2-5-oligoadenylate synthetase, N-terminal; Ubiquitin-related domain; Ubiquitin domain;
G3V667	Integrin subunit alpha 6 OS=Rattus norvegicus GN=Itga6	0.739	Down	0.000739	Itga6	119.48	108.6	14.1	13	15	13	0.841	0.864	0.893	0.933	1.035	0.974	1.125	1.234	1.157	GO:0044700 single organism signaling; GO:0044085 cellular component biogenesis; GO:0010941 regulation of cell death; GO:0030335 positive regulation of cell migration; GO:0046847 filopodium assembly; GO:0007166 cell surface receptor signaling pathway; GO:0009891 positive regulation of biosynthetic process; GO:0009605 response to external stimulus; GO:0022610 biological adhesion; GO:0032879 regulat…	GO:0016323 basolateral plasma membrane; GO:0016020 membrane; GO:0044421 extracellular region part; GO:0098636 protein complex involved in cell adhesion; GO:0009897 external side of plasma membrane; GO:0098796 membrane protein complex; GO:0030054 cell junction; GO:0071944 cell periphery; GO:0032991 macromolecular complex; GO:0031224 intrinsic component of membrane; GO:0005887 integral component of…	GO:0031994 insulin-like growth factor I binding; GO:0005520 insulin-like growth factor binding; GO:0050839 cell adhesion molecule binding; GO:0043236 laminin binding; GO:0005102 receptor binding; GO:0019838 growth factor binding; GO:0005488 binding; GO:0045296 cadherin binding; GO:0044877 macromolecular complex binding; GO:0005515 protein binding; GO:0005178 integrin binding; GO:0038132 neureguli…	K06485	ITGA6; integrin alpha 6	rno04510 Focal adhesion - Rattus norvegicus (rat); rno04640 Hematopoietic cell lineage - Rattus norvegicus (rat); rno04514 Cell adhesion molecules (CAMs) - Rattus norvegicus (rat); rno04810 Regulation of actin cytoskeleton - Rattus norvegicus (rat); rno04151 PI3K-Akt signaling pathway - Rattus norvegicus (rat); rno05165 Human papillomavirus infection - Rattus norvegicus (rat); rno05222 Small cell…	IPR032695; IPR013649;	Integrin domain; Integrin alpha-2;
G3V6M4	Calpain-6 OS=Rattus norvegicus GN=Capn6	1.62	Up	0.00188	Capn6	74.572	3.5617	4.2	3	3	3	1.198	1.356	1.325	0.872	0.784	1.027	0.839	0.842	0.714	GO:0050794 regulation of cellular process; GO:0016043 cellular component organization; GO:0033043 regulation of organelle organization; GO:0044238 primary metabolic process; GO:0007017 microtubule-based process; GO:0071704 organic substance metabolic process; GO:0000226 microtubule cytoskeleton organization; GO:0008152 metabolic process; GO:0050789 regulation of biological process; GO:0006996 org…	GO:0043229 intracellular organelle; GO:0099513 polymeric cytoskeletal fiber; GO:0005874 microtubule; GO:0043232 intracellular non-membrane-bounded organelle; GO:0044430 cytoskeletal part; GO:0005737 cytoplasm; GO:0044446 intracellular organelle part; GO:0099512 supramolecular fiber; GO:0044424 intracellular part; GO:0005829 cytosol; GO:0005623 cell; GO:0099080 supramolecular complex; GO:0005819 s…	GO:0004175 endopeptidase activity; GO:0004198 calcium-dependent cysteine-type endopeptidase activity; GO:0008233 peptidase activity; GO:0008092 cytoskeletal protein binding; GO:0003824 catalytic activity; GO:0008017 microtubule binding; GO:0005488 binding; GO:0015631 tubulin binding; GO:0070011 peptidase activity, acting on L-amino acid peptides; GO:0005515 protein binding; GO:0016787 hydrolase a…	K08575			IPR033884; IPR022683; IPR022682; IPR033883; IPR001300; IPR000008;	Calpain C2 domain; Peptidase C2, calpain, domain III; Peptidase C2, calpain, large subunit, domain III; Calpain subdomain III; Peptidase C2, calpain, catalytic domain; C2 domain;
G3V6P7	Myosin, heavy polypeptide 9, non-muscle OS=Rattus norvegicus GN=Myh9	0.749	Down	0.000158	Myh9	226.41	184.83	22.8	49	110	34	0.919	0.888	0.863	0.943	0.928	0.977	1.193	1.165	1.206		GO:0043229 intracellular organelle; GO:0043232 intracellular non-membrane-bounded organelle; GO:0044430 cytoskeletal part; GO:0044446 intracellular organelle part; GO:0032991 macromolecular complex; GO:0044424 intracellular part; GO:0005623 cell; GO:0015629 actin cytoskeleton; GO:0044422 organelle part; GO:0043228 non-membrane-bounded organelle; GO:0043226 organelle; GO:0005856 cytoskeleton; GO:0…	GO:0005524 ATP binding; GO:0003774 motor activity; GO:1901265 nucleoside phosphate binding; GO:0001882 nucleoside binding; GO:0043167 ion binding; GO:0016817 hydrolase activity, acting on acid anhydrides; GO:0016787 hydrolase activity; GO:0005515 protein binding; GO:0000166 nucleotide binding; GO:0017111 nucleoside-triphosphatase activity; GO:0097159 organic cyclic compound binding; GO:1901363 he…	K10352	MYH; myosin heavy chain	rno04530 Tight junction - Rattus norvegicus (rat); rno04810 Regulation of actin cytoskeleton - Rattus norvegicus (rat); rno04270 Vascular smooth muscle contraction - Rattus norvegicus (rat);	IPR002928; IPR004009; IPR001609; IPR027417; IPR027401;	Myosin tail; Myosin, N-terminal, SH3-like; Myosin head, motor domain; P-loop containing nucleoside triphosphate hydrolase; Myosin-like IQ motif-containing domain;
G3V6T0	Hedgehog protein OS=Rattus norvegicus GN=Shh	0.769	Down	0.00926	Shh	47.577	2.9161	3.9	2	2	2	0.914	0.918	0.818	1.019	0.992	0.996	1.132	1.238	1.076	GO:0060602 branch elongation of an epithelium; GO:0044700 single organism signaling; GO:0050672 negative regulation of lymphocyte proliferation; GO:0002694 regulation of leukocyte activation; GO:0048617 embryonic foregut morphogenesis; GO:0048732 gland development; GO:0014013 regulation of gliogenesis; GO:0022414 reproductive process; GO:2000729 positive regulation of mesenchymal cell proliferati…	GO:0016020 membrane; GO:0005615 extracellular space; GO:0044421 extracellular region part; GO:0098857 membrane microdomain; GO:0071944 cell periphery; GO:0005623 cell; GO:0005576 extracellular region; GO:0005886 plasma membrane; GO:0031012 extracellular matrix; GO:0044464 cell part; GO:0005622 intracellular; GO:0044425 membrane part; GO:0098805 whole membrane; GO:0098589 membrane region; GO:00055…	GO:0008233 peptidase activity; GO:0005102 receptor binding; GO:0043167 ion binding; GO:0043237 laminin-1 binding; GO:0016787 hydrolase activity; GO:0005515 protein binding; GO:0008270 zinc ion binding; GO:0050840 extracellular matrix binding; GO:0097367 carbohydrate derivative binding; GO:0046914 transition metal ion binding; GO:0003824 catalytic activity; GO:0043236 laminin binding; GO:0005488 b…	K11988	SHH; sonic hedgehog	rno04360 Axon guidance - Rattus norvegicus (rat); rno05226 Gastric cancer - Rattus norvegicus (rat); rno05200 Pathways in cancer - Rattus norvegicus (rat); rno04340 Hedgehog signaling pathway - Rattus norvegicus (rat); rno05217 Basal cell carcinoma - Rattus norvegicus (rat); rno05205 Proteoglycans in cancer - Rattus norvegicus (rat);	IPR000320; IPR009045; IPR028992; IPR003587; IPR001767; IPR003586;	Hedgehog, N-terminal signalling domain; Hedgehog signalling/DD-peptidase zinc-binding domain; Hedgehog/Intein (Hint) domain; Hint domain N-terminal; Hedgehog protein, Hint domain; Hint domain C-terminal;
G3V7K3	Ceruloplasmin OS=Rattus norvegicus GN=Cp	0.68	Down	0.000244	Cp	120.66	85.658	16.4	19	29	18	0.854	0.814	0.829	1.004	0.947	0.992	1.275	1.237	1.16	GO:0006879 cellular iron ion homeostasis; GO:0065008 regulation of biological quality; GO:0055076 transition metal ion homeostasis; GO:0030001 metal ion transport; GO:0030003 cellular cation homeostasis; GO:0055072 iron ion homeostasis; GO:0044699 single-organism process; GO:0055082 cellular chemical homeostasis; GO:0051234 establishment of localization; GO:0000041 transition metal ion transport;…	GO:0005623 cell;	GO:0016722 oxidoreductase activity, oxidizing metal ions; GO:0016724 oxidoreductase activity, oxidizing metal ions, oxygen as acceptor; GO:0046914 transition metal ion binding; GO:0003824 catalytic activity; GO:0005488 binding; GO:0043167 ion binding; GO:0043169 cation binding; GO:0046872 metal ion binding; GO:0004322 ferroxidase activity; GO:0005507 copper ion binding; GO:0016491 oxidoreductase …	K13624	CP; ceruloplasmin [EC:1.16.3.1]	rno04216 Ferroptosis - Rattus norvegicus (rat); rno00860 Porphyrin and chlorophyll metabolism - Rattus norvegicus (rat);	IPR011707; IPR011706; IPR008972; IPR001117;	Multicopper oxidase, type 3; Multicopper oxidase, type 2; Cupredoxin; Multicopper oxidase, type 1;
G3V7N9	Complement C1q subcomponent subunit B OS=Rattus norvegicus GN=C1qb	0.45	Down	0.000323	C1qb	26.647	23.513	4.7	1	3	1	0.465	0.526	0.534	1.401	1.406	1.494	1.246	1.036	1.11	GO:0032502 developmental process; GO:0044707 single-multicellular organism process; GO:0048513 animal organ development; GO:0043583 ear development; GO:0044767 single-organism developmental process; GO:0048731 system development; GO:0044699 single-organism process; GO:0007275 multicellular organism development; GO:0007423 sensory organ development; GO:0048839 inner ear development; GO:0048856 ana…	GO:0070062 extracellular exosome; GO:0043226 organelle; GO:0072562 blood microparticle; GO:0005615 extracellular space; GO:0044421 extracellular region part; GO:0031982 vesicle; GO:1903561 extracellular vesicle; GO:0032991 macromolecular complex; GO:0043234 protein complex; GO:0043227 membrane-bounded organelle; GO:0005576 extracellular region; GO:0005581 collagen trimer; GO:0043230 extracellular…	GO:0005515 protein binding; GO:0042802 identical protein binding; GO:0042803 protein homodimerization activity; GO:0005488 binding; GO:0046983 protein dimerization activity;	K03987	C1QB; complement C1q subcomponent subunit B	rno04610 Complement and coagulation cascades - Rattus norvegicus (rat); rno05322 Systemic lupus erythematosus - Rattus norvegicus (rat); rno05020 Prion diseases - Rattus norvegicus (rat); rno05150 Staphylococcus aureus infection - Rattus norvegicus (rat); rno05133 Pertussis - Rattus norvegicus (rat); rno05142 Chagas disease (American trypanosomiasis) - Rattus norvegicus (rat);	IPR008983; IPR001073;	Tumour necrosis factor-like domain; C1q domain;
G3V7P2	Fibrinogen-like 2 OS=Rattus norvegicus GN=Fgl2	0.474	Down	0.000243	Fgl2	48.655	10.911	6.3	3	5	3	0.743	0.773	0.648	0.757	0.846	0.823	1.599	1.45	1.512	GO:0000003 reproduction; GO:0008152 metabolic process; GO:0022414 reproductive process; GO:0044703 multi-organism reproductive process; GO:0044706 multi-multicellular organism process; GO:0006508 proteolysis; GO:0007567 parturition; GO:0043170 macromolecule metabolic process; GO:0019538 protein metabolic process; GO:0044238 primary metabolic process; GO:0032501 multicellular organismal process; G…	GO:0070062 extracellular exosome; GO:0043226 organelle; GO:0044421 extracellular region part; GO:0031982 vesicle; GO:1903561 extracellular vesicle; GO:0043227 membrane-bounded organelle; GO:0005576 extracellular region; GO:0043230 extracellular organelle;	GO:0008233 peptidase activity; GO:0016787 hydrolase activity; GO:0003824 catalytic activity;				IPR002181; IPR014716; IPR014715;	Fibrinogen, alpha/beta/gamma chain, C-terminal globular domain; Fibrinogen, alpha/beta/gamma chain, C-terminal globular, subdomain 1; Fibrinogen, alpha/beta/gamma chain, C-terminal globular, subdomain 2;
G3V811	Coagulation factor XIII A chain OS=Rattus norvegicus GN=F13a1	0.769	Down	0.0483	F13a1	83.053	2.6377	1.4	1	1	1	0.939	0.878	1.054	0.855	0.803	0.818	1.436	1.171	1.126	GO:0044707 single-multicellular organism process; GO:0007596 blood coagulation; GO:0065008 regulation of biological quality; GO:0050878 regulation of body fluid levels; GO:0006950 response to stress; GO:0044267 cellular protein metabolic process; GO:0018149 peptide cross-linking; GO:0044699 single-organism process; GO:0072376 protein activation cascade; GO:0050896 response to stimulus; GO:0044238…	GO:0072562 blood microparticle; GO:0044421 extracellular region part; GO:0005615 extracellular space; GO:0005576 extracellular region;	GO:0016746 transferase activity, transferring acyl groups; GO:0003824 catalytic activity; GO:0016740 transferase activity; GO:0003810 protein-glutamine gamma-glutamyltransferase activity; GO:0016755 transferase activity, transferring amino-acyl groups;	K03917	F13A1; coagulation factor XIII A1 polypeptide [EC:2.3.2.13]	rno04610 Complement and coagulation cascades - Rattus norvegicus (rat);	IPR008958; IPR013783; IPR002931; IPR014756; IPR001102;	Transglutaminase, C-terminal; Immunoglobulin-like fold; Transglutaminase-like; Immunoglobulin E-set; Transglutaminase, N-terminal;
G3V8C3	Vimentin OS=Rattus norvegicus GN=Vim	0.507	Down	2.22e-05	Vim	53.7	162.43	48.5	26	154	19	0.774	0.739	0.709	0.83	0.841	0.818	1.413	1.497	1.472	GO:0044700 single organism signaling; GO:0051093 negative regulation of developmental process; GO:0045109 intermediate filament organization; GO:0007166 cell surface receptor signaling pathway; GO:0051129 negative regulation of cellular component organization; GO:0048869 cellular developmental process; GO:0070306 lens fiber cell differentiation; GO:0051241 negative regulation of multicellular org…	GO:0016020 membrane; GO:0044421 extracellular region part; GO:0030054 cell junction; GO:0071944 cell periphery; GO:0031982 vesicle; GO:0005737 cytoplasm; GO:0099512 supramolecular fiber; GO:0044424 intracellular part; GO:0099080 supramolecular complex; GO:0005623 cell; GO:0044422 organelle part; GO:0043228 non-membrane-bounded organelle; GO:0005856 cytoskeleton; GO:0070062 extracellular exosome; …	GO:0005212 structural constituent of eye lens; GO:0003723 RNA binding; GO:0003725 double-stranded RNA binding; GO:0044877 macromolecular complex binding; GO:0097110 scaffold protein binding; GO:0005515 protein binding; GO:1901363 heterocyclic compound binding; GO:0097159 organic cyclic compound binding; GO:0097367 carbohydrate derivative binding; GO:0042802 identical protein binding; GO:0005200 s…	K07606	VIM; vimentin	rno05206 MicroRNAs in cancer - Rattus norvegicus (rat); rno05169 Epstein-Barr virus infection - Rattus norvegicus (rat);	IPR006821;	Intermediate filament head, DNA-binding domain;
G3V8D2	Periaxin OS=Rattus norvegicus GN=Prx	0.169	Down	0.00236	Prx	146.31	244.24	26.8	38	96	1	0.424	0.341	0.318	0.611	0.693	0.502	2.11	2.154	2.13		GO:0043226 organelle; GO:0043231 intracellular membrane-bounded organelle; GO:0043229 intracellular organelle; GO:0005634 nucleus; GO:0044464 cell part; GO:0005622 intracellular; GO:0005737 cytoplasm; GO:0044424 intracellular part; GO:0043227 membrane-bounded organelle; GO:0005623 cell;	GO:0005515 protein binding; GO:0005488 binding;				IPR001478;	PDZ domain;
G3V8F8	Nestin OS=Rattus norvegicus GN=Nes	0.434	Down	0.000295	Nes	208.91	38.151	7.3	13	14	13	0.765	0.712	0.604	0.65	0.685	0.694	1.623	1.614	1.563	GO:0050794 regulation of cellular process; GO:0016043 cellular component organization; GO:0044707 single-multicellular organism process; GO:0010941 regulation of cell death; GO:0043069 negative regulation of programmed cell death; GO:0048869 cellular developmental process; GO:0043067 regulation of programmed cell death; GO:0043523 regulation of neuron apoptotic process; GO:0032989 cellular compon…	GO:0043229 intracellular organelle; GO:0099513 polymeric cytoskeletal fiber; GO:0044421 extracellular region part; GO:0043232 intracellular non-membrane-bounded organelle; GO:0044430 cytoskeletal part; GO:0005737 cytoplasm; GO:0044446 intracellular organelle part; GO:0099512 supramolecular fiber; GO:0044424 intracellular part; GO:0099080 supramolecular complex; GO:0005623 cell; GO:0005576 extrace…	GO:0005515 protein binding; GO:0005198 structural molecule activity; GO:0019215 intermediate filament binding; GO:0005488 binding; GO:0032403 protein complex binding; GO:0044877 macromolecular complex binding;	K07609
G3V8L7	Integrin alpha M OS=Rattus norvegicus GN=Itgam	0.676	Down	0.000137	Itgam	127.19	10.095	4	4	4	4	0.761	0.731	0.694	1.228	1.246	1.253	1.082	1.083	1.067	GO:0050794 regulation of cellular process; GO:0044700 single organism signaling; GO:0051716 cellular response to stimulus; GO:0022610 biological adhesion; GO:0007165 signal transduction; GO:0050789 regulation of biological process; GO:0007154 cell communication; GO:0007166 cell surface receptor signaling pathway; GO:0007155 cell adhesion; GO:0044699 single-organism process; GO:0007229 integrin-me…	GO:0016020 membrane; GO:0098636 protein complex involved in cell adhesion; GO:0031226 intrinsic component of plasma membrane; GO:0071944 cell periphery; GO:0098796 membrane protein complex; GO:0098797 plasma membrane protein complex; GO:0098802 plasma membrane receptor complex; GO:0043235 receptor complex; GO:0032991 macromolecular complex; GO:0008305 integrin complex; GO:0031224 intrinsic compon…	GO:0005515 protein binding; GO:0046982 protein heterodimerization activity; GO:0005488 binding; GO:0046983 protein dimerization activity;	K06461	ITGAM; integrin alpha M	rno05134 Legionellosis - Rattus norvegicus (rat); rno05221 Acute myeloid leukemia - Rattus norvegicus (rat); rno05202 Transcriptional misregulation in cancer - Rattus norvegicus (rat); rno04640 Hematopoietic cell lineage - Rattus norvegicus (rat); rno04670 Leukocyte transendothelial migration - Rattus norvegicus (rat); rno04514 Cell adhesion molecules (CAMs) - Rattus norvegicus (rat); rno04810 Re…	IPR032695; IPR013649; IPR002035;	Integrin domain; Integrin alpha-2; von Willebrand factor, type A;
G3V8V4	Ceramide synthase 2 OS=Rattus norvegicus GN=Cers2	1.399	Up	0.0231	Cers2	44.951	2.1143	4.7	2	3	2	1.264	1.272	1.045	0.919	0.9	1.01	0.798	0.788	0.973		GO:0043229 intracellular organelle; GO:0016020 membrane; GO:0005783 endoplasmic reticulum; GO:0005737 cytoplasm; GO:0031224 intrinsic component of membrane; GO:0012505 endomembrane system; GO:0044424 intracellular part; GO:0005623 cell; GO:0016021 integral component of membrane; GO:0043231 intracellular membrane-bounded organelle; GO:0043226 organelle; GO:0005634 nucleus; GO:0044425 membrane part…	GO:0097159 organic cyclic compound binding; GO:1901363 heterocyclic compound binding; GO:0003677 DNA binding; GO:0005488 binding; GO:0003676 nucleic acid binding;	K04710	CERS; ceramide synthetase [EC:2.3.1.24]	rno00600 Sphingolipid metabolism - Rattus norvegicus (rat); rno01100 Metabolic pathways - Rattus norvegicus (rat); rno04071 Sphingolipid signaling pathway - Rattus norvegicus (rat);	IPR001356; IPR009057; IPR006634;	Homeobox domain; Homeobox domain-like; TRAM/LAG1/CLN8 homology domain;
G3V913	Heat shock 27kDa protein 1 OS=Rattus norvegicus GN=Hspb1	0.732	Down	0.000557	Hspb1	22.807	38.298	29.1	6	15	6	0.85	0.877	0.805	1.053	1.045	0.986	1.187	1.114	1.16	GO:0098840 protein transport along microtubule; GO:0044700 single organism signaling; GO:0007596 blood coagulation; GO:0065008 regulation of biological quality; GO:0010941 regulation of cell death; GO:0030335 positive regulation of cell migration; GO:0032680 regulation of tumor necrosis factor production; GO:0042108 positive regulation of cytokine biosynthetic process; GO:0007166 cell surface rec…	GO:0016020 membrane; GO:0005615 extracellular space; GO:0044421 extracellular region part; GO:0071944 cell periphery; GO:0030054 cell junction; GO:0030016 myofibril; GO:0099568 cytoplasmic region; GO:0031982 vesicle; GO:0005737 cytoplasm; GO:0032838 cell projection cytoplasm; GO:0099512 supramolecular fiber; GO:0044424 intracellular part; GO:0030018 Z disc; GO:0099080 supramolecular complex; GO:0…	GO:0030291 protein serine/threonine kinase inhibitor activity; GO:0003723 RNA binding; GO:0019901 protein kinase binding; GO:0004860 protein kinase inhibitor activity; GO:0008426 protein kinase C inhibitor activity; GO:0005515 protein binding; GO:0019207 kinase regulator activity; GO:0019887 protein kinase regulator activity; GO:0004857 enzyme inhibitor activity; GO:0098772 molecular function reg…	K04455	HSPB1; heat shock protein beta-1	rno04010 MAPK signaling pathway - Rattus norvegicus (rat); rno05146 Amoebiasis - Rattus norvegicus (rat); rno05169 Epstein-Barr virus infection - Rattus norvegicus (rat); rno04370 VEGF signaling pathway - Rattus norvegicus (rat);	IPR002068; IPR008978;	Alpha crystallin/Hsp20 domain; HSP20-like chaperone;
G3V9A4	2'-5'-oligoadenylate synthase 1A OS=Rattus norvegicus GN=Oas1a	0.332	Down	0.000544	Oas1a	41.679	3.3374	5.3	2	2	2	0.526	0.601	0.423	0.98	0.907	1.132	1.599	1.637	1.432	GO:0006950 response to stress; GO:0002252 immune effector process; GO:0098542 defense response to other organism; GO:0002376 immune system process; GO:0044403 symbiosis, encompassing mutualism through parasitism; GO:0043207 response to external biotic stimulus; GO:0044764 multi-organism cellular process; GO:0050896 response to stimulus; GO:0051707 response to other organism; GO:0051704 multi-orga…		GO:0003723 RNA binding; GO:0005524 ATP binding; GO:1901265 nucleoside phosphate binding; GO:0003725 double-stranded RNA binding; GO:0001882 nucleoside binding; GO:0043167 ion binding; GO:0000166 nucleotide binding; GO:1901363 heterocyclic compound binding; GO:0097159 organic cyclic compound binding; GO:0032549 ribonucleoside binding; GO:0097367 carbohydrate derivative binding; GO:0016779 nucleoti…	K14216	OAS; 2'-5'-oligoadenylate synthetase [EC:2.7.7.84]	rno05168 Herpes simplex infection - Rattus norvegicus (rat); rno05162 Measles - Rattus norvegicus (rat); rno05160 Hepatitis C - Rattus norvegicus (rat); rno04621 NOD-like receptor signaling pathway - Rattus norvegicus (rat); rno05164 Influenza A - Rattus norvegicus (rat);	IPR002934; IPR018952; IPR006116;	Polymerase, nucleotidyl transferase domain; 2'-5'-oligoadenylate synthetase 1, domain 2/C-terminal; 2-5-oligoadenylate synthetase, N-terminal;
G3V9M6	Fibrillin 1 OS=Rattus norvegicus GN=Fbn1	0.492	Down	1.5e-05	Fbn1	311.95	156.34	11.2	28	33	28	0.725	0.769	0.788	0.72	0.739	0.718	1.532	1.567	1.542	GO:0048569 post-embryonic animal organ development; GO:0065008 regulation of biological quality; GO:0002762 negative regulation of myeloid leukocyte differentiation; GO:0035582 sequestering of BMP in extracellular matrix; GO:1903845 negative regulation of cellular response to transforming growth factor beta stimulus; GO:0022610 biological adhesion; GO:1903010 regulation of bone development; GO:00…	GO:0005615 extracellular space; GO:0044421 extracellular region part; GO:0031982 vesicle; GO:0099512 supramolecular fiber; GO:0001527 microfibril; GO:0099080 supramolecular complex; GO:0044420 extracellular matrix component; GO:0005576 extracellular region; GO:0099081 supramolecular polymer; GO:0005604 basement membrane; GO:0031012 extracellular matrix; GO:0043226 organelle; GO:0070062 extracellu…	GO:0005102 receptor binding; GO:0043167 ion binding; GO:0044877 macromolecular complex binding; GO:0005515 protein binding; GO:0005178 integrin binding; GO:0008201 heparin binding; GO:1901681 sulfur compound binding; GO:0050839 cell adhesion molecule binding; GO:0005201 extracellular matrix structural constituent; GO:0097367 carbohydrate derivative binding; GO:0005488 binding; GO:0043169 cation b…	K06825			IPR026823; IPR017878; IPR001881; IPR000742; IPR009030;	Complement Clr-like EGF domain; TB domain; EGF-like calcium-binding domain; EGF-like domain; Growth factor receptor cysteine-rich domain;
G3V9N0	Polyadenylate-binding protein OS=Rattus norvegicus GN=Pabpc4	0.391	Down	6.08e-05	Pabpc4	70.833	14.422	13	10	17	4	0.636	0.598	0.655	0.75	0.819	0.88	1.594	1.489	1.746		GO:0044424 intracellular part; GO:0005623 cell; GO:0044464 cell part; GO:0005622 intracellular; GO:0005737 cytoplasm;	GO:0097159 organic cyclic compound binding; GO:1901363 heterocyclic compound binding; GO:0003723 RNA binding; GO:1901265 nucleoside phosphate binding; GO:0005488 binding; GO:0003676 nucleic acid binding; GO:0000166 nucleotide binding; GO:0036094 small molecule binding;	K13126	PABPC; polyadenylate-binding protein	rno03018 RNA degradation - Rattus norvegicus (rat); rno03013 RNA transport - Rattus norvegicus (rat); rno03015 mRNA surveillance pathway - Rattus norvegicus (rat);	IPR002004; IPR000504; IPR012677; IPR003954;	Polyadenylate-binding protein/Hyperplastic disc protein; RNA recognition motif domain; Nucleotide-binding alpha-beta plait domain; RNA recognition motif domain, eukaryote;
M0R3N4	Vesicle amine transport 1-like OS=Rattus norvegicus GN=Vat1l	0.737	Down	0.00422	Vat1l	41.602	13.494	11.9	5	11	5	0.87	0.879	0.965	0.899	0.992	0.943	1.319	1.214	1.149	GO:0044699 single-organism process; GO:0008152 metabolic process; GO:0055114 oxidation-reduction process; GO:0044710 single-organism metabolic process;		GO:0046914 transition metal ion binding; GO:0003824 catalytic activity; GO:0005488 binding; GO:0043167 ion binding; GO:0046872 metal ion binding; GO:0043169 cation binding; GO:0008270 zinc ion binding; GO:0016491 oxidoreductase activity;				IPR011032; IPR020843; IPR016040; IPR013154;	GroES-like; Polyketide synthase, enoylreductase domain; NAD(P)-binding domain; Alcohol dehydrogenase, N-terminal;
M0R6K0	Laminin subunit beta-2 OS=Rattus norvegicus GN=Lamb2	0.641	Down	6.42e-05	Lamb2	196.53	323.31	29.3	48	76	48	0.859	0.86	0.86	0.831	0.835	0.82	1.35	1.342	1.333	GO:0007528 neuromuscular junction development; GO:0007601 visual perception; GO:0048666 neuron development; GO:0048869 cellular developmental process; GO:0014037 Schwann cell differentiation; GO:0032989 cellular component morphogenesis; GO:0022008 neurogenesis; GO:0044699 single-organism process; GO:0014044 Schwann cell development; GO:0050877 neurological system process; GO:0009611 response to w…	GO:0005615 extracellular space; GO:0044421 extracellular region part; GO:0031982 vesicle; GO:0032991 macromolecular complex; GO:0044420 extracellular matrix component; GO:0005576 extracellular region; GO:0043083 synaptic cleft; GO:0043256 laminin complex; GO:0045202 synapse; GO:0005604 basement membrane; GO:0070062 extracellular exosome; GO:0005605 basal lamina; GO:0031012 extracellular matrix; G…	GO:0050839 cell adhesion molecule binding; GO:0005102 receptor binding; GO:0005488 binding; GO:0044877 macromolecular complex binding; GO:0005515 protein binding; GO:0005178 integrin binding; GO:0032403 protein complex binding;	K06243	LAMB2; laminin, beta 2	rno04510 Focal adhesion - Rattus norvegicus (rat); rno04151 PI3K-Akt signaling pathway - Rattus norvegicus (rat); rno05165 Human papillomavirus infection - Rattus norvegicus (rat); rno05222 Small cell lung cancer - Rattus norvegicus (rat); rno05146 Amoebiasis - Rattus norvegicus (rat); rno04512 ECM-receptor interaction - Rattus norvegicus (rat); rno05200 Pathways in cancer - Rattus norvegicus (ra…	IPR013015; IPR002049; IPR000742; IPR008211;	Laminin IV type B; Laminin EGF domain; EGF-like domain; Laminin, N-terminal;
M0R7S5	Perilipin 4 OS=Rattus norvegicus GN=Plin4	1.696	Up	9.75e-05	Plin4	141.26	6.8377	15.8	2	2	2	1.233	1.187	1.144	1.174	1.129	1.016	0.681	0.737	0.684		GO:0016020 membrane; GO:0043229 intracellular organelle; GO:0043232 intracellular non-membrane-bounded organelle; GO:0071944 cell periphery; GO:0005737 cytoplasm; GO:0044424 intracellular part; GO:0005829 cytosol; GO:0005623 cell; GO:0005886 plasma membrane; GO:0043228 non-membrane-bounded organelle; GO:0043226 organelle; GO:0043231 intracellular membrane-bounded organelle; GO:0005622 intracellul…		K20254	PLIN4; perilipin-4	rno03320 PPAR signaling pathway - Rattus norvegicus (rat);
M0R7W3	XIAP associated factor-1 OS=Rattus norvegicus GN=Xaf1	0.596	Down	0.000357	Xaf1	20.547	2.7943	11.7	2	2	2	0.83	0.741	0.772	1.002	0.964	0.902	1.37	1.328	1.231	GO:0050794 regulation of cellular process; GO:0051129 negative regulation of cellular component organization; GO:0044763 single-organism cellular process; GO:0044699 single-organism process; GO:0044087 regulation of cellular component biogenesis; GO:0048523 negative regulation of cellular process; GO:0048519 negative regulation of biological process; GO:0043254 regulation of protein complex assem…	GO:0043226 organelle; GO:0043231 intracellular membrane-bounded organelle; GO:0043229 intracellular organelle; GO:0005634 nucleus; GO:0044464 cell part; GO:0005622 intracellular; GO:0044424 intracellular part; GO:0043227 membrane-bounded organelle; GO:0005623 cell;	GO:0005515 protein binding; GO:0005488 binding;				IPR008974;	TRAF-like;
M0R907	RCG60635, isoform CRA_b OS=Rattus norvegicus GN=Snrpd3	0.566	Down	1.98e-05	Snrpd3	13.916	5.2592	7.9	1	2	1	0.794	0.801	0.762	0.849	0.897	0.855	1.375	1.35	1.438	GO:0044085 cellular component biogenesis; GO:0016043 cellular component organization; GO:0022613 ribonucleoprotein complex biogenesis; GO:0022618 ribonucleoprotein complex assembly; GO:0006725 cellular aromatic compound metabolic process; GO:0044267 cellular protein metabolic process; GO:0044237 cellular metabolic process; GO:0032259 methylation; GO:0071704 organic substance metabolic process; GO…	GO:0005685 U1 snRNP; GO:0044421 extracellular region part; GO:0005686 U2 snRNP; GO:0031982 vesicle; GO:0005737 cytoplasm; GO:0005684 U2-type spliceosomal complex; GO:0032991 macromolecular complex; GO:0044424 intracellular part; GO:0016604 nuclear body; GO:0005623 cell; GO:0071011 precatalytic spliceosome; GO:0044422 organelle part; GO:0070062 extracellular exosome; GO:0097526 spliceosomal tri-sn…	GO:0070990 snRNP binding; GO:0003723 RNA binding; GO:0044877 macromolecular complex binding; GO:0030620 U2 snRNA binding; GO:0005515 protein binding; GO:0071209 U7 snRNA binding; GO:0070034 telomerase RNA binding; GO:1901363 heterocyclic compound binding; GO:0097159 organic cyclic compound binding; GO:0005488 binding; GO:0003676 nucleic acid binding; GO:0071208 histone pre-mRNA DCP binding; GO:00…	K11088	SNRPD3; small nuclear ribonucleoprotein D3	rno03040 Spliceosome - Rattus norvegicus (rat); rno05322 Systemic lupus erythematosus - Rattus norvegicus (rat);	IPR001163; IPR010920;	LSM domain, eukaryotic/archaea-type; LSM domain;
M0R9N6	Inactive 2'-5'-oligoadenylate synthase 1B OS=Rattus norvegicus GN=Oas1k	0.186	Down	0.0119	Oas1k	39.896	19.268	6.4	2	4	2	0.451	0.269	0.247	1.085	1.015	1.042	1.79	1.727	1.673	GO:0006950 response to stress; GO:0002252 immune effector process; GO:0098542 defense response to other organism; GO:0002376 immune system process; GO:0044403 symbiosis, encompassing mutualism through parasitism; GO:0043207 response to external biotic stimulus; GO:0044764 multi-organism cellular process; GO:0050896 response to stimulus; GO:0051707 response to other organism; GO:0051704 multi-orga…		GO:0003723 RNA binding; GO:0005524 ATP binding; GO:1901265 nucleoside phosphate binding; GO:0003725 double-stranded RNA binding; GO:0001882 nucleoside binding; GO:0043167 ion binding; GO:0000166 nucleotide binding; GO:1901363 heterocyclic compound binding; GO:0097159 organic cyclic compound binding; GO:0032549 ribonucleoside binding; GO:0097367 carbohydrate derivative binding; GO:0016779 nucleoti…				IPR002934; IPR018952; IPR006116;	Polymerase, nucleotidyl transferase domain; 2'-5'-oligoadenylate synthetase 1, domain 2/C-terminal; 2-5-oligoadenylate synthetase, N-terminal;
M0RAV0	Uncharacterized protein OS=Rattus norvegicus	0.325	Down	1.83e-05	---	10.129	14.382	14	1	1	1	0.488	0.547	0.498	1.104	0.858	1.01	1.485	1.642	1.591	GO:0002376 immune system process; GO:0002377 immunoglobulin production; GO:0002440 production of molecular mediator of immune response; GO:0006955 immune response; GO:0050896 response to stimulus;	GO:0005615 extracellular space; GO:0044421 extracellular region part; GO:0005576 extracellular region;	GO:0005515 protein binding; GO:0005488 binding;				IPR007110; IPR013783; IPR013106;	Immunoglobulin-like domain; Immunoglobulin-like fold; Immunoglobulin V-set domain;
M0RB24	Repulsive guidance molecule family member B OS=Rattus norvegicus GN=Rgmb	0.663	Down	0.00644	Rgmb	47.197	3.1511	2.1	1	1	1	0.791	0.911	0.792	0.89	0.981	0.981	1.407	1.137	1.217	GO:0050794 regulation of cellular process; GO:0044700 single organism signaling; GO:0007166 cell surface receptor signaling pathway; GO:0060255 regulation of macromolecule metabolic process; GO:0019219 regulation of nucleobase-containing compound metabolic process; GO:0071310 cellular response to organic substance; GO:0009891 positive regulation of biosynthetic process; GO:0044699 single-organism…	GO:0016020 membrane; GO:0043229 intracellular organelle; GO:0031226 intrinsic component of plasma membrane; GO:0071944 cell periphery; GO:0031225 anchored component of membrane; GO:0005737 cytoplasm; GO:0031224 intrinsic component of membrane; GO:0044424 intracellular part; GO:0005623 cell; GO:0046658 anchored component of plasma membrane; GO:0005886 plasma membrane; GO:0043231 intracellular memb…	GO:0038023 signaling receptor activity; GO:0060089 molecular transducer activity; GO:0004872 receptor activity; GO:0042802 identical protein binding; GO:0015026 coreceptor activity; GO:0005488 binding; GO:0005515 protein binding; GO:0004871 signal transducer activity;	K06847			IPR009496; IPR010536;	Repulsive guidance molecule, C-terminal; Repulsive guidance molecule, N-terminal;
M0RBJ7	Complement C3 OS=Rattus norvegicus GN=C3	0.53	Down	0.000261	C3	186.23	94.338	14.1	23	32	23	0.779	0.773	0.736	0.832	0.823	0.811	1.577	1.408	1.336	GO:0050794 regulation of cellular process; GO:0010951 negative regulation of endopeptidase activity; GO:0002252 immune effector process; GO:0060255 regulation of macromolecule metabolic process; GO:0006959 humoral immune response; GO:0031324 negative regulation of cellular metabolic process; GO:0048519 negative regulation of biological process; GO:0048523 negative regulation of cellular process; …	GO:0005615 extracellular space; GO:0044421 extracellular region part; GO:0005576 extracellular region;	GO:0030234 enzyme regulator activity; GO:0005488 binding; GO:0030414 peptidase inhibitor activity; GO:0061134 peptidase regulator activity; GO:0005515 protein binding; GO:0061135 endopeptidase regulator activity; GO:0004857 enzyme inhibitor activity; GO:0098772 molecular function regulator; GO:0004866 endopeptidase inhibitor activity;	K03990	C3; complement component 3	rno05134 Legionellosis - Rattus norvegicus (rat); rno05203 Viral carcinogenesis - Rattus norvegicus (rat); rno05152 Tuberculosis - Rattus norvegicus (rat); rno05150 Staphylococcus aureus infection - Rattus norvegicus (rat); rno05133 Pertussis - Rattus norvegicus (rat); rno04610 Complement and coagulation cascades - Rattus norvegicus (rat); rno05168 Herpes simplex infection - Rattus norvegicus (ra…	IPR008993; IPR001599; IPR011626; IPR000020; IPR002890; IPR011625; IPR009048; IPR001134; IPR001840; IPR008930; IPR018933; IPR019565; IPR018081;	Tissue inhibitor of metalloproteinases-like, OB-fold; Alpha-2-macroglobulin; Alpha-macroglobulin complement component; Anaphylatoxin/fibulin; Alpha-2-macroglobulin, N-terminal; Alpha-2-macroglobulin, N-terminal 2; Alpha-macroglobulin, receptor-binding; Netrin domain; Anaphylatoxin, complement system domain; Terpenoid cyclases/protein prenyltransferase alpha-alpha toroid; Netrin module, non-TIMP t…
M0RBX6	Histone H3 OS=Rattus norvegicus GN=LOC690171	0.653	Down	0.00198	LOC690171	15.37	9.0591	20.6	5	27	2	0.812	0.762	0.733	1.049	1.063	1.086	1.218	1.062	1.252		GO:0043229 intracellular organelle; GO:0043232 intracellular non-membrane-bounded organelle; GO:0044446 intracellular organelle part; GO:0032991 macromolecular complex; GO:0044424 intracellular part; GO:0005623 cell; GO:0044422 organelle part; GO:0044427 chromosomal part; GO:0000786 nucleosome; GO:0043228 non-membrane-bounded organelle; GO:0043231 intracellular membrane-bounded organelle; GO:0043…	GO:0097159 organic cyclic compound binding; GO:1901363 heterocyclic compound binding; GO:0003677 DNA binding; GO:0046982 protein heterodimerization activity; GO:0005488 binding; GO:0046983 protein dimerization activity; GO:0003676 nucleic acid binding; GO:0005515 protein binding;	K11254	H4; histone H4	rno05203 Viral carcinogenesis - Rattus norvegicus (rat); rno05322 Systemic lupus erythematosus - Rattus norvegicus (rat); rno05034 Alcoholism - Rattus norvegicus (rat);	IPR009072; IPR007125;	Histone-fold; Histone H2A/H2B/H3;
M0RCJ9	Protein MAL2-like OS=Rattus norvegicus GN=LOC100911027	0.737	Down	0.00976	LOC100911027	16.902	3.6892	7	1	1	1	0.947	0.933	0.826	0.954	0.83	0.927	1.121	1.331	1.222	GO:0016043 cellular component organization; GO:0044707 single-multicellular organism process; GO:0031580 membrane raft distribution; GO:0007272 ensheathment of neurons; GO:0008366 axon ensheathment; GO:0044699 single-organism process; GO:0051668 localization within membrane; GO:0051234 establishment of localization; GO:1902578 single-organism localization; GO:1902580 single-organism cellular loca…	GO:0016020 membrane; GO:0098857 membrane microdomain; GO:0044425 membrane part; GO:0098805 whole membrane; GO:0098589 membrane region; GO:0031224 intrinsic component of membrane; GO:0045121 membrane raft; GO:0016021 integral component of membrane;	GO:0005198 structural molecule activity; GO:0019911 structural constituent of myelin sheath;				IPR008253;	Marvel domain;
M0RDJ3	Interferon-induced, double-stranded RNA-activated protein kinase OS=Rattus norvegicus GN=Eif2ak2	0.479	Down	0.00142	Eif2ak2	58.244	2.9151	2.1	1	1	1	0.765	0.571	0.727	0.802	0.903	1.094	1.362	1.502	1.445	GO:0044700 single organism signaling; GO:0032872 regulation of stress-activated MAPK cascade; GO:0010941 regulation of cell death; GO:0006518 peptide metabolic process; GO:0032270 positive regulation of cellular protein metabolic process; GO:0010608 posttranscriptional regulation of gene expression; GO:0043555 regulation of translation in response to stress; GO:0044237 cellular metabolic process;…	GO:0016020 membrane; GO:0044464 cell part; GO:0005622 intracellular; GO:0005737 cytoplasm; GO:0048471 perinuclear region of cytoplasm; GO:0044424 intracellular part; GO:0005829 cytosol; GO:0005623 cell; GO:0044444 cytoplasmic part;	GO:0003723 RNA binding; GO:0005524 ATP binding; GO:1901265 nucleoside phosphate binding; GO:0016773 phosphotransferase activity, alcohol group as acceptor; GO:0004694 eukaryotic translation initiation factor 2alpha kinase activity; GO:0003725 double-stranded RNA binding; GO:0001882 nucleoside binding; GO:0043167 ion binding; GO:0000166 nucleotide binding; GO:0004672 protein kinase activity; GO:19…	K16195	EIF2AK2; eukaryotic translation initiation factor 2-alpha kinase 2 [EC:2.7.11.1]	rno05168 Herpes simplex infection - Rattus norvegicus (rat); rno04217 Necroptosis - Rattus norvegicus (rat); rno05162 Measles - Rattus norvegicus (rat); rno04141 Protein processing in endoplasmic reticulum - Rattus norvegicus (rat); rno05203 Viral carcinogenesis - Rattus norvegicus (rat); rno05165 Human papillomavirus infection - Rattus norvegicus (rat); rno05160 Hepatitis C - Rattus norvegicus (…	IPR000719; IPR014720; IPR011009;	Protein kinase domain; Double-stranded RNA-binding domain; Protein kinase-like domain;
O08557	N(G),N(G)-dimethylarginine dimethylaminohydrolase 1 OS=Rattus norvegicus GN=Ddah1	0.742	Down	0.00416	Ddah1	31.426	73.332	27.7	7	10	7	0.88	0.84	0.917	0.962	0.908	0.903	1.289	1.12	1.145	GO:1901606 alpha-amino acid catabolic process; GO:0065008 regulation of biological quality; GO:0045428 regulation of nitric oxide biosynthetic process; GO:0009891 positive regulation of biosynthetic process; GO:0044699 single-organism process; GO:0044237 cellular metabolic process; GO:0008152 metabolic process; GO:0006520 cellular amino acid metabolic process; GO:0009893 positive regulation of me…	GO:0043229 intracellular organelle; GO:0044421 extracellular region part; GO:0005737 cytoplasm; GO:0031982 vesicle; GO:0044424 intracellular part; GO:0005623 cell; GO:0005576 extracellular region; GO:0005739 mitochondrion; GO:0043226 organelle; GO:0070062 extracellular exosome; GO:0043231 intracellular membrane-bounded organelle; GO:0005622 intracellular; GO:0044464 cell part; GO:1903561 extracel…	GO:0016597 amino acid binding; GO:0031406 carboxylic acid binding; GO:0003824 catalytic activity; GO:0005488 binding; GO:0016813 hydrolase activity, acting on carbon-nitrogen (but not peptide) bonds, in linear amidines; GO:0043167 ion binding; GO:0043177 organic acid binding; GO:0016403 dimethylargininase activity; GO:0046872 metal ion binding; GO:0043169 cation binding; GO:0016787 hydrolase acti…	K01482
O35532	Methylsterol monooxygenase 1 OS=Rattus norvegicus GN=Msmo1	1.32	Up	0.000885	Msmo1	34.963	11.458	3.8	1	2	1	1.136	1.245	1.173	0.977	0.845	0.917	0.926	0.886	0.88	GO:0016053 organic acid biosynthetic process; GO:1901615 organic hydroxy compound metabolic process; GO:0044699 single-organism process; GO:0044255 cellular lipid metabolic process; GO:0009058 biosynthetic process; GO:0044237 cellular metabolic process; GO:0016125 sterol metabolic process; GO:0071704 organic substance metabolic process; GO:0008610 lipid biosynthetic process; GO:0016126 sterol bio…	GO:0043229 intracellular organelle; GO:0016020 membrane; GO:0042175 nuclear outer membrane-endoplasmic reticulum membrane network; GO:0005783 endoplasmic reticulum; GO:0044446 intracellular organelle part; GO:0005737 cytoplasm; GO:0031224 intrinsic component of membrane; GO:0012505 endomembrane system; GO:0044424 intracellular part; GO:0005623 cell; GO:0016021 integral component of membrane; GO:0…	GO:0016709 oxidoreductase activity, acting on paired donors, with incorporation or reduction of molecular oxygen, NAD(P)H as one donor, and incorporation of one atom of oxygen; GO:0000254 C-4 methylsterol oxidase activity; GO:0005506 iron ion binding; GO:0046914 transition metal ion binding; GO:0003824 catalytic activity; GO:0005488 binding; GO:0043167 ion binding; GO:0043169 cation binding; GO:0…	K07750	MESO1; methylsterol monooxygenase [EC:1.14.18.9]	rno01100 Metabolic pathways - Rattus norvegicus (rat); rno00100 Steroid biosynthesis - Rattus norvegicus (rat);	IPR006694;	Fatty acid hydroxylase;
O70513	Galectin-3-binding protein OS=Rattus norvegicus GN=Lgals3bp	0.499	Down	0.000437	Lgals3bp	63.742	14.086	6.8	3	3	3	0.556	0.671	0.613	0.899	1.203	1.156	1.231	1.151	1.304	GO:0006810 transport; GO:0022610 biological adhesion; GO:0016192 vesicle-mediated transport; GO:0007155 cell adhesion; GO:0006898 receptor-mediated endocytosis; GO:0006897 endocytosis; GO:0051179 localization; GO:0051234 establishment of localization;	GO:0016020 membrane; GO:0031012 extracellular matrix; GO:0070062 extracellular exosome; GO:0043226 organelle; GO:0072562 blood microparticle; GO:0005615 extracellular space; GO:0044421 extracellular region part; GO:0031982 vesicle; GO:1903561 extracellular vesicle; GO:0005578 proteinaceous extracellular matrix; GO:0043227 membrane-bounded organelle; GO:0005576 extracellular region; GO:0043230 ext…	GO:0038024 cargo receptor activity; GO:0005044 scavenger receptor activity; GO:0060089 molecular transducer activity; GO:0005515 protein binding; GO:0004872 receptor activity; GO:0005488 binding;	K17300			IPR017448; IPR001190; IPR011333; IPR011705; IPR000210;	SRCR-like domain; SRCR domain; SKP1/BTB/POZ domain; BTB/Kelch-associated; BTB/POZ domain;
O88656	Actin-related protein 2/3 complex subunit 1B OS=Rattus norvegicus GN=Arpc1b	0.76	Down	0.000162	Arpc1b	41.056	13.873	12.4	4	4	4	0.864	0.896	0.87	1.054	0.994	0.954	1.189	1.123	1.148	GO:0030833 regulation of actin filament polymerization; GO:0050794 regulation of cellular process; GO:0016043 cellular component organization; GO:0034314 Arp2/3 complex-mediated actin nucleation; GO:0065008 regulation of biological quality; GO:0032273 positive regulation of protein polymerization; GO:0043627 response to estrogen; GO:0032956 regulation of actin cytoskeleton organization; GO:190170…	GO:0043229 intracellular organelle; GO:0044421 extracellular region part; GO:0043232 intracellular non-membrane-bounded organelle; GO:0030054 cell junction; GO:0044430 cytoskeletal part; GO:0044446 intracellular organelle part; GO:0031982 vesicle; GO:0005737 cytoplasm; GO:0070161 anchoring junction; GO:0032991 macromolecular complex; GO:0044424 intracellular part; GO:0005623 cell; GO:0005576 extr…	GO:0051015 actin filament binding; GO:0008092 cytoskeletal protein binding; GO:0005200 structural constituent of cytoskeleton; GO:0005488 binding; GO:0044877 macromolecular complex binding; GO:0003779 actin binding; GO:0005515 protein binding; GO:0005198 structural molecule activity; GO:0032403 protein complex binding;	K05757	ARPC1A_B; actin related protein 2/3 complex, subunit 1A/1B	rno05132 Salmonella infection - Rattus norvegicus (rat); rno05100 Bacterial invasion of epithelial cells - Rattus norvegicus (rat); rno04810 Regulation of actin cytoskeleton - Rattus norvegicus (rat); rno04144 Endocytosis - Rattus norvegicus (rat); rno04666 Fc gamma R-mediated phagocytosis - Rattus norvegicus (rat);	IPR017986; IPR015943;	WD40-repeat-containing domain; WD40/YVTN repeat-like-containing domain;
O88752	Epsilon 1 globin OS=Rattus norvegicus GN=Hbe1	0.648	Down	0.00172	Hbe1	16.104	2.3734	5.4	1	3	1	0.864	0.891	0.984	0.706	0.717	0.714	1.427	1.5	1.297	GO:0015671 oxygen transport; GO:0044085 cellular component biogenesis; GO:0014070 response to organic cyclic compound; GO:0016043 cellular component organization; GO:0015669 gas transport; GO:0071822 protein complex subunit organization; GO:0044699 single-organism process; GO:0010033 response to organic substance; GO:0050896 response to stimulus; GO:0051234 establishment of localization; GO:00512…	GO:0072562 blood microparticle; GO:0044421 extracellular region part; GO:0005615 extracellular space; GO:0044464 cell part; GO:0005622 intracellular; GO:0005833 hemoglobin complex; GO:0005737 cytoplasm; GO:0032991 macromolecular complex; GO:0044445 cytosolic part; GO:0044424 intracellular part; GO:0043234 protein complex; GO:0005623 cell; GO:0005829 cytosol; GO:0005576 extracellular region; GO:00…	GO:0005506 iron ion binding; GO:0019825 oxygen binding; GO:0043167 ion binding; GO:0030492 hemoglobin binding; GO:0022892 substrate-specific transporter activity; GO:0005515 protein binding; GO:0031721 hemoglobin alpha binding; GO:1901363 heterocyclic compound binding; GO:0097159 organic cyclic compound binding; GO:0020037 heme binding; GO:0046914 transition metal ion binding; GO:0005488 binding;…	K13825			IPR009050; IPR000971; IPR012292;	Globin-like; Globin; Globin/Protoglobin;
P01048	T-kininogen 1 OS=Rattus norvegicus GN=Map1	0.625	Down	0.00328	Map1	47.775	3.7736	4.9	3	3	1	0.723	0.647	0.653	1.357	1.401	1.139	1.201	0.958	1.078	GO:0065008 regulation of biological quality; GO:0072503 cellular divalent inorganic cation homeostasis; GO:0044699 single-organism process; GO:0051241 negative regulation of multicellular organismal process; GO:0097746 regulation of blood vessel diameter; GO:0010466 negative regulation of peptidase activity; GO:0032102 negative regulation of response to external stimulus; GO:0055065 metal ion hom…	GO:0072562 blood microparticle; GO:0044421 extracellular region part; GO:0005615 extracellular space; GO:0005623 cell; GO:0005576 extracellular region;	GO:0061135 endopeptidase regulator activity; GO:0098772 molecular function regulator; GO:0030234 enzyme regulator activity; GO:0004857 enzyme inhibitor activity; GO:0004866 endopeptidase inhibitor activity; GO:0004869 cysteine-type endopeptidase inhibitor activity; GO:0030414 peptidase inhibitor activity; GO:0061134 peptidase regulator activity;	K03898	KNG; kininogen	rno04610 Complement and coagulation cascades - Rattus norvegicus (rat);	IPR000010; IPR027358;	Cystatin domain; Kininogen-type cystatin domain;
P01946	Hemoglobin subunit alpha-1/2 OS=Rattus norvegicus GN=Hba1	0.733	Down	0.000241	Hba1	15.328	114.07	47.9	9	31	2	0.926	0.887	0.859	0.922	0.932	1.009	1.24	1.216	1.188	GO:0008217 regulation of blood pressure; GO:0015671 oxygen transport; GO:0065008 regulation of biological quality; GO:0015669 gas transport; GO:0003008 system process; GO:0051931 regulation of sensory perception; GO:0045776 negative regulation of blood pressure; GO:0044699 single-organism process; GO:0032501 multicellular organismal process; GO:0051239 regulation of multicellular organismal proce…	GO:0044464 cell part; GO:0005622 intracellular; GO:0005833 hemoglobin complex; GO:0005737 cytoplasm; GO:0032991 macromolecular complex; GO:0044424 intracellular part; GO:0044445 cytosolic part; GO:0043234 protein complex; GO:0005623 cell; GO:0005829 cytosol; GO:0045202 synapse; GO:0044444 cytoplasmic part;	GO:0005506 iron ion binding; GO:0019825 oxygen binding; GO:0043167 ion binding; GO:0022892 substrate-specific transporter activity; GO:0005515 protein binding; GO:0033218 amide binding; GO:1901363 heterocyclic compound binding; GO:0097159 organic cyclic compound binding; GO:0020037 heme binding; GO:0001540 beta-amyloid binding; GO:0046914 transition metal ion binding; GO:0042277 peptide binding; …	K13822	HBA; hemoglobin subunit alpha	rno05144 Malaria - Rattus norvegicus (rat); rno05143 African trypanosomiasis - Rattus norvegicus (rat);	IPR009050; IPR000971; IPR012292;	Globin-like; Globin; Globin/Protoglobin;
P02454	Collagen alpha-1(I) chain OS=Rattus norvegicus GN=Col1a1	0.58	Down	2.23e-05	Col1a1	137.95	175.46	8.3	11	25	11	0.97	0.928	0.901	0.532	0.538	0.597	1.648	1.585	1.595	GO:0044700 single organism signaling; GO:0044085 cellular component biogenesis; GO:0030199 collagen fibril organization; GO:0043009 chordate embryonic development; GO:0009891 positive regulation of biosynthetic process; GO:0046683 response to organophosphorus; GO:0008152 metabolic process; GO:0065003 macromolecular complex assembly; GO:0060343 trabecula formation; GO:0090263 positive regulation o…	GO:0005584 collagen type I trimer; GO:0005783 endoplasmic reticulum; GO:0005615 extracellular space; GO:0098643 banded collagen fibril; GO:0044421 extracellular region part; GO:0031410 cytoplasmic vesicle; GO:0031982 vesicle; GO:0005737 cytoplasm; GO:0005583 fibrillar collagen trimer; GO:0032991 macromolecular complex; GO:0099512 supramolecular fiber; GO:0044424 intracellular part; GO:0099080 sup…	GO:0005201 extracellular matrix structural constituent; GO:0042802 identical protein binding; GO:0019838 growth factor binding; GO:0005488 binding; GO:0043167 ion binding; GO:0048407 platelet-derived growth factor binding; GO:0046872 metal ion binding; GO:0043169 cation binding; GO:0005515 protein binding; GO:0005198 structural molecule activity;	K06236	COL1A; collagen, type I, alpha	rno04974 Protein digestion and absorption - Rattus norvegicus (rat); rno04510 Focal adhesion - Rattus norvegicus (rat); rno04151 PI3K-Akt signaling pathway - Rattus norvegicus (rat); rno05165 Human papillomavirus infection - Rattus norvegicus (rat); rno05146 Amoebiasis - Rattus norvegicus (rat); rno04512 ECM-receptor interaction - Rattus norvegicus (rat); rno04611 Platelet activation - Rattus nor…	IPR001007; IPR000885;	VWFC domain; Fibrillar collagen, C-terminal;
P02680	Fibrinogen gamma chain OS=Rattus norvegicus GN=Fgg	0.468	Down	0.0102	Fgg	50.632	54.85	15.3	7	12	7	0.742	0.758	0.734	0.685	0.603	0.681	1.684	1.732	1.361	GO:0060627 regulation of vesicle-mediated transport; GO:0044085 cellular component biogenesis; GO:0044700 single organism signaling; GO:0021700 developmental maturation; GO:0010941 regulation of cell death; GO:0007596 blood coagulation; GO:0065008 regulation of biological quality; GO:0032270 positive regulation of cellular protein metabolic process; GO:2000351 regulation of endothelial cell apopt…	GO:0016020 membrane; GO:0005615 extracellular space; GO:0044421 extracellular region part; GO:0005938 cell cortex; GO:0009897 external side of plasma membrane; GO:0031410 cytoplasmic vesicle; GO:0071944 cell periphery; GO:0031982 vesicle; GO:0005737 cytoplasm; GO:0099568 cytoplasmic region; GO:0032991 macromolecular complex; GO:0044424 intracellular part; GO:0005623 cell; GO:0070062 extracellular…	GO:0050839 cell adhesion molecule binding; GO:0042802 identical protein binding; GO:0030674 protein binding, bridging; GO:0005102 receptor binding; GO:0042803 protein homodimerization activity; GO:0005488 binding; GO:0043167 ion binding; GO:0046983 protein dimerization activity; GO:0046872 metal ion binding; GO:0043169 cation binding; GO:0005515 protein binding; GO:0060090 binding, bridging; GO:0…	K03905	FGG; fibrinogen gamma chain	rno04610 Complement and coagulation cascades - Rattus norvegicus (rat); rno04611 Platelet activation - Rattus norvegicus (rat); rno05150 Staphylococcus aureus infection - Rattus norvegicus (rat);	IPR002181; IPR012290; IPR014716; IPR014715;	Fibrinogen, alpha/beta/gamma chain, C-terminal globular domain; Fibrinogen, alpha/beta/gamma chain, coiled coil domain; Fibrinogen, alpha/beta/gamma chain, C-terminal globular, subdomain 1; Fibrinogen, alpha/beta/gamma chain, C-terminal globular, subdomain 2;
P02770	Serum albumin OS=Rattus norvegicus GN=Alb	0.553	Down	0.00312	Alb	68.73	233.38	41.6	28	68	26	0.834	0.827	0.752	0.82	0.789	0.73	1.453	1.45	1.458	GO:0010941 regulation of cell death; GO:0065008 regulation of biological quality; GO:0001907 killing by symbiont of host cells; GO:0044699 single-organism process; GO:0045188 regulation of circadian sleep/wake cycle, non-REM sleep; GO:0044764 multi-organism cellular process; GO:0035821 modification of morphology or physiology of other organism; GO:0044004 disruption by symbiont of host cell; GO:0…	GO:0031012 extracellular matrix; GO:0005615 extracellular space; GO:0044421 extracellular region part; GO:0005578 proteinaceous extracellular matrix; GO:0032991 macromolecular complex; GO:0043234 protein complex; GO:0005576 extracellular region; GO:0044420 extracellular matrix component; GO:0005604 basement membrane;	GO:0003677 DNA binding; GO:0015643 toxic substance binding; GO:0043167 ion binding; GO:0043177 organic acid binding; GO:0005515 protein binding; GO:0008144 drug binding; GO:0033293 monocarboxylic acid binding; GO:0008270 zinc ion binding; GO:0048037 cofactor binding; GO:0030170 pyridoxal phosphate binding; GO:1901363 heterocyclic compound binding; GO:0097159 organic cyclic compound binding; GO:00…	K16141	ALB; serum albumin	rno04918 Thyroid hormone synthesis - Rattus norvegicus (rat);	IPR020858; IPR014760;	Serum albumin-like; Serum albumin, N-terminal;
P04157	Receptor-type tyrosine-protein phosphatase C OS=Rattus norvegicus GN=Ptprc	0.514	Down	0.00134	Ptprc	143.27	4.0736	1.3	2	2	2	0.653	0.575	0.729	1.097	1.082	1.248	1.319	1.337	1.151	GO:0044700 single organism signaling; GO:0002694 regulation of leukocyte activation; GO:0065008 regulation of biological quality; GO:0045321 leukocyte activation; GO:0032944 regulation of mononuclear cell proliferation; GO:0007166 cell surface receptor signaling pathway; GO:0098542 defense response to other organism; GO:0002698 negative regulation of immune effector process; GO:0044237 cellular m…	GO:0016020 membrane; GO:0031226 intrinsic component of plasma membrane; GO:0098857 membrane microdomain; GO:0030054 cell junction; GO:0071944 cell periphery; GO:0070161 anchoring junction; GO:0031224 intrinsic component of membrane; GO:0005887 integral component of plasma membrane; GO:0005623 cell; GO:0009898 cytoplasmic side of plasma membrane; GO:0098562 cytoplasmic side of membrane; GO:0016021…	GO:0038023 signaling receptor activity; GO:0016791 phosphatase activity; GO:0019901 protein kinase binding; GO:0016787 hydrolase activity; GO:0005515 protein binding; GO:0004721 phosphoprotein phosphatase activity; GO:0019887 protein kinase regulator activity; GO:0019207 kinase regulator activity; GO:0004888 transmembrane signaling receptor activity; GO:0098772 molecular function regulator; GO:00…	K06478	PTPRC; receptor-type tyrosine-protein phosphatase C [EC:3.1.3.48]	rno04660 T cell receptor signaling pathway - Rattus norvegicus (rat); rno04514 Cell adhesion molecules (CAMs) - Rattus norvegicus (rat); rno05340 Primary immunodeficiency - Rattus norvegicus (rat); rno04666 Fc gamma R-mediated phagocytosis - Rattus norvegicus (rat);	IPR029021; IPR000387; IPR024739; IPR003595; IPR000242; IPR013783; IPR003961;	Protein-tyrosine phosphatase-like; Tyrosine specific protein phosphatases domain; Protein tyrosine phosphatase, receptor type, N-terminal; Protein-tyrosine phosphatase, catalytic; PTP type protein phosphatase; Immunoglobulin-like fold; Fibronectin type III;
P04639	Apolipoprotein A-I OS=Rattus norvegicus GN=Apoa1	0.732	Down	0.0122	Apoa1	30.062	7.0698	11.6	3	3	3	1.059	0.875	0.898	0.792	0.889	0.706	1.375	1.299	1.195	GO:0044085 cellular component biogenesis; GO:0044700 single organism signaling; GO:0090130 tissue migration; GO:0048732 gland development; GO:0032371 regulation of sterol transport; GO:0006066 alcohol metabolic process; GO:0009891 positive regulation of biosynthetic process; GO:0002698 negative regulation of immune effector process; GO:0070328 triglyceride homeostasis; GO:0044255 cellular lipid m…	GO:0044421 extracellular region part; GO:0005615 extracellular space; GO:0031410 cytoplasmic vesicle; GO:0005737 cytoplasm; GO:0031982 vesicle; GO:0034358 plasma lipoprotein particle; GO:0034385 triglyceride-rich plasma lipoprotein particle; GO:0032991 macromolecular complex; GO:0044424 intracellular part; GO:0005623 cell; GO:0034361 very-low-density lipoprotein particle; GO:0034365 discoidal hig…	GO:0032934 sterol binding; GO:0070405 ammonium ion binding; GO:0005102 receptor binding; GO:0034191 apolipoprotein A-I receptor binding; GO:0005319 lipid transporter activity; GO:0022892 substrate-specific transporter activity; GO:0005515 protein binding; GO:0004857 enzyme inhibitor activity; GO:0098772 molecular function regulator; GO:0005496 steroid binding; GO:0097159 organic cyclic compound b…	K08757	APOA1; apolipoprotein A-I	rno04977 Vitamin digestion and absorption - Rattus norvegicus (rat); rno03320 PPAR signaling pathway - Rattus norvegicus (rat); rno04975 Fat digestion and absorption - Rattus norvegicus (rat); rno04979 Cholesterol metabolism - Rattus norvegicus (rat); rno05143 African trypanosomiasis - Rattus norvegicus (rat);
P04904	Glutathione S-transferase alpha-3 OS=Rattus norvegicus GN=Gsta3	0.659	Down	0.00104	Gsta3	25.319	7.0955	14.9	4	8	4	0.782	0.818	0.826	1.04	0.865	1.055	1.306	1.256	1.121	GO:0032502 developmental process; GO:0071466 cellular response to xenobiotic stimulus; GO:0051716 cellular response to stimulus; GO:0044699 single-organism process; GO:0050896 response to stimulus; GO:0044237 cellular metabolic process; GO:0042178 xenobiotic catabolic process; GO:0009605 response to external stimulus; GO:0009991 response to extracellular stimulus; GO:0042493 response to drug; GO:…	GO:0016020 membrane; GO:0043229 intracellular organelle; GO:0019867 outer membrane; GO:0042175 nuclear outer membrane-endoplasmic reticulum membrane network; GO:0098588 bounding membrane of organelle; GO:0031090 organelle membrane; GO:0005635 nuclear envelope; GO:0044446 intracellular organelle part; GO:0031967 organelle envelope; GO:0005737 cytoplasm; GO:0012505 endomembrane system; GO:0044424 i…	GO:0043167 ion binding; GO:0005515 protein binding; GO:0008144 drug binding; GO:0033218 amide binding; GO:0043295 glutathione binding; GO:1900750 oligopeptide binding; GO:1901681 sulfur compound binding; GO:0004364 glutathione transferase activity; GO:0072341 modified amino acid binding; GO:0003824 catalytic activity; GO:0042277 peptide binding; GO:0005488 binding; GO:0016765 transferase activity…	K00799	GST; glutathione S-transferase [EC:2.5.1.18]	rno00980 Metabolism of xenobiotics by cytochrome P450 - Rattus norvegicus (rat); rno01524 Platinum drug resistance - Rattus norvegicus (rat); rno05225 Hepatocellular carcinoma - Rattus norvegicus (rat); rno00982 Drug metabolism - cytochrome P450 - Rattus norvegicus (rat); rno05418 Fluid shear stress and atherosclerosis - Rattus norvegicus (rat); rno05215 Prostate cancer - Rattus norvegicus (rat);…	IPR004046; IPR010987; IPR012336; IPR004045;	Glutathione S-transferase, C-terminal; Glutathione S-transferase, C-terminal-like; Thioredoxin-like fold; Glutathione S-transferase, N-terminal;
P05943	Protein S100-A10 OS=Rattus norvegicus GN=S100a10	0.647	Down	0.00426	S100a10	11.075	7.8351	17.9	2	5	2	0.887	0.903	0.784	0.89	0.892	0.794	1.407	1.174	1.4	GO:0044085 cellular component biogenesis; GO:0010256 endomembrane system organization; GO:1903391 regulation of adherens junction organization; GO:0090109 regulation of cell-substrate junction assembly; GO:0044699 single-organism process; GO:0090002 establishment of protein localization to plasma membrane; GO:0051234 establishment of localization; GO:0001558 regulation of cell growth; GO:0051130 …	GO:0016020 membrane; GO:0043229 intracellular organelle; GO:0044421 extracellular region part; GO:0005783 endoplasmic reticulum; GO:0019898 extrinsic component of membrane; GO:0098857 membrane microdomain; GO:0071944 cell periphery; GO:0031982 vesicle; GO:0005737 cytoplasm; GO:0019897 extrinsic component of plasma membrane; GO:0012505 endomembrane system; GO:0044424 intracellular part; GO:0005623…	GO:0042802 identical protein binding; GO:0042803 protein homodimerization activity; GO:0005488 binding; GO:0043167 ion binding; GO:0046983 protein dimerization activity; GO:0043169 cation binding; GO:0044325 ion channel binding; GO:0046872 metal ion binding; GO:0005515 protein binding; GO:0005509 calcium ion binding;	K17274			IPR002048; IPR011992; IPR013787;	EF-hand domain; EF-hand domain pair; S100/CaBP-9k-type, calcium binding, subdomain;
P05964	Protein S100-A6 OS=Rattus norvegicus GN=S100a6	0.407	Down	3.08e-07	S100a6	10.035	3.1226	24.7	3	3	3	0.658	0.651	0.661	0.781	0.824	0.699	1.642	1.563	1.631	GO:0006810 transport; GO:0055085 transmembrane transport; GO:0034220 ion transmembrane transport; GO:0051179 localization; GO:0006811 ion transport; GO:0051234 establishment of localization;	GO:0016020 membrane; GO:0044421 extracellular region part; GO:0019898 extrinsic component of membrane; GO:0071944 cell periphery; GO:0031982 vesicle; GO:0005737 cytoplasm; GO:0044424 intracellular part; GO:0031234 extrinsic component of cytoplasmic side of plasma membrane; GO:0005623 cell; GO:0009898 cytoplasmic side of plasma membrane; GO:0098562 cytoplasmic side of membrane; GO:0044422 organell…	GO:0015075 ion transmembrane transporter activity; GO:0046983 protein dimerization activity; GO:0043167 ion binding; GO:0022892 substrate-specific transporter activity; GO:0005515 protein binding; GO:0005523 tropomyosin binding; GO:0008270 zinc ion binding; GO:0048306 calcium-dependent protein binding; GO:0022891 substrate-specific transmembrane transporter activity; GO:0008092 cytoskeletal prote…				IPR011992; IPR002048; IPR013787;	EF-hand domain pair; EF-hand domain; S100/CaBP-9k-type, calcium binding, subdomain;
P06907	Myelin protein P0 OS=Rattus norvegicus GN=Mpz	0.187	Down	2.35e-05	Mpz	27.57	67.623	34.3	9	100	9	0.409	0.417	0.336	0.549	0.546	0.546	2.178	2.094	1.931	GO:0050794 regulation of cellular process; GO:0010941 regulation of cell death; GO:0050789 regulation of biological process; GO:0043069 negative regulation of programmed cell death; GO:0043066 negative regulation of apoptotic process; GO:0043067 regulation of programmed cell death; GO:0048523 negative regulation of cellular process; GO:0048519 negative regulation of biological process; GO:0060548…	GO:0043229 intracellular organelle; GO:0016323 basolateral plasma membrane; GO:0016020 membrane; GO:0031226 intrinsic component of plasma membrane; GO:0005783 endoplasmic reticulum; GO:0005791 rough endoplasmic reticulum; GO:0071944 cell periphery; GO:0005737 cytoplasm; GO:0031224 intrinsic component of membrane; GO:0012505 endomembrane system; GO:0044424 intracellular part; GO:0005887 integral c…	GO:0005515 protein binding; GO:0005488 binding;	K06770	MPZ; myelin protein zero	rno04514 Cell adhesion molecules (CAMs) - Rattus norvegicus (rat);	IPR019566; IPR007110; IPR013783; IPR003599; IPR013106;	Myelin-PO, C-terminal; Immunoglobulin-like domain; Immunoglobulin-like fold; Immunoglobulin subtype; Immunoglobulin V-set domain;
P07150	Annexin A1 OS=Rattus norvegicus GN=Anxa1	0.651	Down	0.000638	Anxa1	38.829	18.72	19.7	7	7	7	0.86	0.813	0.794	0.893	0.881	0.976	1.258	1.185	1.349	GO:0044700 single organism signaling; GO:0002694 regulation of leukocyte activation; GO:0010941 regulation of cell death; GO:0048732 gland development; GO:0022414 reproductive process; GO:0002698 negative regulation of immune effector process; GO:0071384 cellular response to corticosteroid stimulus; GO:0009891 positive regulation of biosynthetic process; GO:0070555 response to interleukin-1; GO:0…	GO:0016020 membrane; GO:0044421 extracellular region part; GO:0009897 external side of plasma membrane; GO:0031090 organelle membrane; GO:0019898 extrinsic component of membrane; GO:0005737 cytoplasm; GO:0044433 cytoplasmic vesicle part; GO:0032991 macromolecular complex; GO:0005913 cell-cell adherens junction; GO:0005623 cell; GO:0044422 organelle part; GO:0005769 early endosome; GO:0070062 extr…	GO:0046983 protein dimerization activity; GO:0004859 phospholipase inhibitor activity; GO:0003697 single-stranded DNA binding; GO:0016817 hydrolase activity, acting on acid anhydrides; GO:0005515 protein binding; GO:0016787 hydrolase activity; GO:0004857 enzyme inhibitor activity; GO:0098772 molecular function regulator; GO:0048306 calcium-dependent protein binding; GO:0016887 ATPase activity; GO…	K17091
P07943	Aldose reductase OS=Rattus norvegicus GN=Akr1b1	0.704	Down	0.0057	Akr1b1	35.797	55.258	40.8	13	21	13	0.857	0.856	0.846	0.964	0.962	1.056	1.172	1.275	1.187	GO:0044700 single organism signaling; GO:0065008 regulation of biological quality; GO:0010941 regulation of cell death; GO:0022414 reproductive process; GO:0006066 alcohol metabolic process; GO:0030638 polyketide metabolic process; GO:0044237 cellular metabolic process; GO:0008152 metabolic process; GO:0044262 cellular carbohydrate metabolic process; GO:0042180 cellular ketone metabolic process; …	GO:0043218 compact myelin; GO:0005615 extracellular space; GO:0044421 extracellular region part; GO:0030054 cell junction; GO:0031982 vesicle; GO:0099568 cytoplasmic region; GO:0005737 cytoplasm; GO:0032838 cell projection cytoplasm; GO:0044424 intracellular part; GO:0005911 cell-cell junction; GO:0098858 actin-based cell projection; GO:0005623 cell; GO:0097386 glial cell projection; GO:0044422 o…	GO:0016614 oxidoreductase activity, acting on CH-OH group of donors; GO:0004032 alditol:NADP+ 1-oxidoreductase activity; GO:0016616 oxidoreductase activity, acting on the CH-OH group of donors, NAD or NADP as acceptor; GO:0003824 catalytic activity; GO:0008106 alcohol dehydrogenase (NADP+) activity; GO:0016903 oxidoreductase activity, acting on the aldehyde or oxo group of donors; GO:0043795 glyc…	K00011	AKR1B; aldehyde reductase [EC:1.1.1.21]	rno00052 Galactose metabolism - Rattus norvegicus (rat); rno00051 Fructose and mannose metabolism - Rattus norvegicus (rat); rno01100 Metabolic pathways - Rattus norvegicus (rat); rno00561 Glycerolipid metabolism - Rattus norvegicus (rat); rno00790 Folate biosynthesis - Rattus norvegicus (rat); rno00040 Pentose and glucuronate interconversions - Rattus norvegicus (rat);	IPR023210;	NADP-dependent oxidoreductase domain;
P09495	Tropomyosin alpha-4 chain OS=Rattus norvegicus GN=Tpm4	0.71	Down	0.00214	Tpm4	28.509	138.13	43.1	13	13	6	0.86	0.879	0.788	1.01	1.01	1.008	1.265	1.175	1.12	GO:0032502 developmental process; GO:0016043 cellular component organization; GO:0001649 osteoblast differentiation; GO:0044707 single-multicellular organism process; GO:0003012 muscle system process; GO:0003008 system process; GO:0001503 ossification; GO:0048869 cellular developmental process; GO:0044763 single-organism cellular process; GO:0007015 actin filament organization; GO:0044699 single-…	GO:0016020 membrane; GO:0044421 extracellular region part; GO:0005938 cell cortex; GO:0030054 cell junction; GO:0071944 cell periphery; GO:0030016 myofibril; GO:0031982 vesicle; GO:0099568 cytoplasmic region; GO:0005737 cytoplasm; GO:0030863 cortical cytoskeleton; GO:0032991 macromolecular complex; GO:0099512 supramolecular fiber; GO:0044424 intracellular part; GO:0099080 supramolecular complex; …	GO:0051015 actin filament binding; GO:0008092 cytoskeletal protein binding; GO:0005488 binding; GO:0043167 ion binding; GO:0044877 macromolecular complex binding; GO:0003779 actin binding; GO:0046872 metal ion binding; GO:0043169 cation binding; GO:0005515 protein binding; GO:0008307 structural constituent of muscle; GO:0005198 structural molecule activity; GO:0032403 protein complex binding;	K10375	TPM4; tropomyosin 4	rno05414 Dilated cardiomyopathy (DCM) - Rattus norvegicus (rat); rno04260 Cardiac muscle contraction - Rattus norvegicus (rat); rno04261 Adrenergic signaling in cardiomyocytes - Rattus norvegicus (rat); rno05410 Hypertrophic cardiomyopathy (HCM) - Rattus norvegicus (rat);
P0C0A9	Small VCP/p97-interacting protein OS=Rattus norvegicus GN=Svip	0.756	Down	1.96e-05	Svip	8.2484	19.252	31.6	2	6	2	0.889	0.888	0.868	1.055	0.946	0.969	1.153	1.159	1.187	GO:0032270 positive regulation of cellular protein metabolic process; GO:0051129 negative regulation of cellular component organization; GO:0031331 positive regulation of cellular catabolic process; GO:1903061 positive regulation of protein lipidation; GO:0090317 negative regulation of intracellular protein transport; GO:0009891 positive regulation of biosynthetic process; GO:1905897 regulation o…	GO:0005790 smooth endoplasmic reticulum; GO:0016020 membrane; GO:0042175 nuclear outer membrane-endoplasmic reticulum membrane network; GO:0044421 extracellular region part; GO:0005783 endoplasmic reticulum; GO:0031090 organelle membrane; GO:0098796 membrane protein complex; GO:0071944 cell periphery; GO:0031982 vesicle; GO:0005737 cytoplasm; GO:0032991 macromolecular complex; GO:0031224 intrinsi…	GO:0005515 protein binding; GO:0043621 protein self-association; GO:0051117 ATPase binding; GO:0005488 binding; GO:0019899 enzyme binding;	K14014	SVIP; small VCP/p97-interacting protein	rno04141 Protein processing in endoplasmic reticulum - Rattus norvegicus (rat);
P10247	H-2 class II histocompatibility antigen gamma chain OS=Rattus norvegicus GN=Cd74	0.347	Down	0.00986	Cd74	31.642	1.6135	3.6	1	1	1	0.597	0.62	0.592	0.78	0.663	0.76	2.086	1.66	1.463	GO:0044085 cellular component biogenesis; GO:0044700 single organism signaling; GO:0002694 regulation of leukocyte activation; GO:0010941 regulation of cell death; GO:0044255 cellular lipid metabolic process; GO:0044237 cellular metabolic process; GO:0008610 lipid biosynthetic process; GO:0048145 regulation of fibroblast proliferation; GO:0030888 regulation of B cell proliferation; GO:0042110 T c…	GO:0016020 membrane; GO:0044421 extracellular region part; GO:0005783 endoplasmic reticulum; GO:0009897 external side of plasma membrane; GO:0031410 cytoplasmic vesicle; GO:0098796 membrane protein complex; GO:0071944 cell periphery; GO:0042611 MHC protein complex; GO:0031982 vesicle; GO:0005737 cytoplasm; GO:0031224 intrinsic component of membrane; GO:0032991 macromolecular complex; GO:0044424 i…	GO:0038023 signaling receptor activity; GO:0035718 macrophage migration inhibitory factor binding; GO:0004896 cytokine receptor activity; GO:0005102 receptor binding; GO:0044877 macromolecular complex binding; GO:0042289 MHC class II protein binding; GO:0050998 nitric-oxide synthase binding; GO:0005515 protein binding; GO:0033218 amide binding; GO:0004888 transmembrane signaling receptor activity…	K06505	CD74; CD74 antigen	rno05168 Herpes simplex infection - Rattus norvegicus (rat); rno04612 Antigen processing and presentation - Rattus norvegicus (rat); rno05152 Tuberculosis - Rattus norvegicus (rat);	IPR011988; IPR000716; IPR015386;	MHC class II-associated invariant chain, trimerisation; Thyroglobulin type-1; MHC class II-associated invariant chain/CLIP, MHC II-interacting;
P10252	CD48 antigen OS=Rattus norvegicus GN=Cd48	0.585	Down	9.81e-05	Cd48	27.679	13.076	14.2	4	5	4	0.822	0.822	0.753	0.873	0.856	0.779	1.414	1.333	1.352	GO:0050794 regulation of cellular process; GO:0044700 single organism signaling; GO:0051716 cellular response to stimulus; GO:0045321 leukocyte activation; GO:0044763 single-organism cellular process; GO:0044699 single-organism process; GO:0002376 immune system process; GO:0046649 lymphocyte activation; GO:0045576 mast cell activation; GO:0023052 signaling; GO:0050896 response to stimulus; GO:005…	GO:0016020 membrane; GO:0031226 intrinsic component of plasma membrane; GO:0009897 external side of plasma membrane; GO:0044459 plasma membrane part; GO:0044425 membrane part; GO:0044464 cell part; GO:0071944 cell periphery; GO:0031225 anchored component of membrane; GO:0032991 macromolecular complex; GO:0031224 intrinsic component of membrane; GO:0009986 cell surface; GO:0043234 protein complex;…	GO:0005515 protein binding; GO:0060089 molecular transducer activity; GO:0004872 receptor activity; GO:0003823 antigen binding; GO:0005488 binding;	K06479	CD48; CD48 antigen	rno04650 Natural killer cell mediated cytotoxicity - Rattus norvegicus (rat);	IPR007110; IPR013783; IPR003599; IPR013106;	Immunoglobulin-like domain; Immunoglobulin-like fold; Immunoglobulin subtype; Immunoglobulin V-set domain;
P11517	Hemoglobin subunit beta-2 OS=Rattus norvegicus	0.674	Down	0.000119	---	15.982	124.06	70.7	10	38	3	0.818	0.842	0.81	0.945	1.019	0.954	1.166	1.238	1.262	GO:0015671 oxygen transport; GO:0006810 transport; GO:0015669 gas transport; GO:1902578 single-organism localization; GO:0044699 single-organism process; GO:0051179 localization; GO:0051234 establishment of localization; GO:0044765 single-organism transport;	GO:0044464 cell part; GO:0005622 intracellular; GO:0005833 hemoglobin complex; GO:0005737 cytoplasm; GO:0032991 macromolecular complex; GO:0044424 intracellular part; GO:0044445 cytosolic part; GO:0043234 protein complex; GO:0005623 cell; GO:0005829 cytosol; GO:0044444 cytoplasmic part;	GO:0097159 organic cyclic compound binding; GO:1901363 heterocyclic compound binding; GO:0020037 heme binding; GO:0005506 iron ion binding; GO:0046914 transition metal ion binding; GO:0019825 oxygen binding; GO:0005488 binding; GO:0043167 ion binding; GO:0022892 substrate-specific transporter activity; GO:0046872 metal ion binding; GO:0043169 cation binding; GO:0005344 oxygen transporter activity…	K13823	HBB; hemoglobin subunit beta	rno05144 Malaria - Rattus norvegicus (rat); rno05143 African trypanosomiasis - Rattus norvegicus (rat);	IPR009050; IPR000971; IPR012292;	Globin-like; Globin; Globin/Protoglobin;
P14480	Fibrinogen beta chain OS=Rattus norvegicus GN=Fgb	0.499	Down	6.3e-05	Fgb	54.235	174.3	27.6	13	22	13	0.78	0.773	0.709	0.791	0.7	0.766	1.479	1.592	1.464	GO:0060627 regulation of vesicle-mediated transport; GO:0044085 cellular component biogenesis; GO:0044700 single organism signaling; GO:0010941 regulation of cell death; GO:0007596 blood coagulation; GO:0065008 regulation of biological quality; GO:0032270 positive regulation of cellular protein metabolic process; GO:2000351 regulation of endothelial cell apoptotic process; GO:0098542 defense resp…	GO:0016020 membrane; GO:0005615 extracellular space; GO:0044421 extracellular region part; GO:0005938 cell cortex; GO:0009897 external side of plasma membrane; GO:0031410 cytoplasmic vesicle; GO:0071944 cell periphery; GO:0031982 vesicle; GO:0005737 cytoplasm; GO:0099568 cytoplasmic region; GO:0032991 macromolecular complex; GO:0044424 intracellular part; GO:0005623 cell; GO:0070062 extracellular…	GO:0050839 cell adhesion molecule binding; GO:0030674 protein binding, bridging; GO:0051087 chaperone binding; GO:0005102 receptor binding; GO:0005488 binding; GO:0005515 protein binding; GO:0060090 binding, bridging; GO:0005198 structural molecule activity;	K03904	FGB; fibrinogen beta chain	rno04610 Complement and coagulation cascades - Rattus norvegicus (rat); rno04611 Platelet activation - Rattus norvegicus (rat);	IPR002181; IPR012290; IPR014716; IPR014715;	Fibrinogen, alpha/beta/gamma chain, C-terminal globular domain; Fibrinogen, alpha/beta/gamma chain, coiled coil domain; Fibrinogen, alpha/beta/gamma chain, C-terminal globular, subdomain 1; Fibrinogen, alpha/beta/gamma chain, C-terminal globular, subdomain 2;
P14669	Annexin A3 OS=Rattus norvegicus GN=Anxa3	0.474	Down	2.29e-05	Anxa3	36.363	55.588	27.8	11	20	11	0.615	0.658	0.599	1.198	1.081	1.067	1.351	1.329	1.266	GO:0030335 positive regulation of cell migration; GO:0045321 leukocyte activation; GO:0021766 hippocampus development; GO:0007420 brain development; GO:0098542 defense response to other organism; GO:0010594 regulation of endothelial cell migration; GO:0009607 response to biotic stimulus; GO:0021537 telencephalon development; GO:0009605 response to external stimulus; GO:0051240 positive regulation…	GO:0016020 membrane; GO:0030425 dendrite; GO:0044421 extracellular region part; GO:0031090 organelle membrane; GO:0031410 cytoplasmic vesicle; GO:0071944 cell periphery; GO:0031982 vesicle; GO:0005737 cytoplasm; GO:0044433 cytoplasmic vesicle part; GO:0043025 neuronal cell body; GO:0044424 intracellular part; GO:0005623 cell; GO:0044422 organelle part; GO:0070062 extracellular exosome; GO:0044464…	GO:0019834 phospholipase A2 inhibitor activity; GO:0005544 calcium-dependent phospholipid binding; GO:0055102 lipase inhibitor activity; GO:0043167 ion binding; GO:0004859 phospholipase inhibitor activity; GO:0005515 protein binding; GO:0004857 enzyme inhibitor activity; GO:0098772 molecular function regulator; GO:0048306 calcium-dependent protein binding; GO:0030234 enzyme regulator activity; GO…	K17089
P14841	Cystatin-C OS=Rattus norvegicus GN=Cst3	0.708	Down	0.0106	Cst3	15.437	49.99	23.6	3	6	3	0.75	0.755	0.936	1.05	1.01	0.999	1.09	1.177	1.182	GO:0010941 regulation of cell death; GO:0048732 gland development; GO:0060311 negative regulation of elastin catabolic process; GO:0022414 reproductive process; GO:0007420 brain development; GO:0007566 embryo implantation; GO:0008584 male gonad development; GO:0009891 positive regulation of biosynthetic process; GO:0010713 negative regulation of collagen metabolic process; GO:0007622 rhythmic beh…	GO:0016020 membrane; GO:0005615 extracellular space; GO:0044421 extracellular region part; GO:0005783 endoplasmic reticulum; GO:0031410 cytoplasmic vesicle; GO:0031090 organelle membrane; GO:0031982 vesicle; GO:0005737 cytoplasm; GO:0043025 neuronal cell body; GO:0099512 supramolecular fiber; GO:0044424 intracellular part; GO:0099080 supramolecular complex; GO:0005623 cell; GO:0044420 extracellul…	GO:0002020 protease binding; GO:0001540 beta-amyloid binding; GO:0042802 identical protein binding; GO:0030234 enzyme regulator activity; GO:0042277 peptide binding; GO:0005488 binding; GO:0030414 peptidase inhibitor activity; GO:0061134 peptidase regulator activity; GO:0061135 endopeptidase regulator activity; GO:0005515 protein binding; GO:0033218 amide binding; GO:0098772 molecular function re…	K13899	CST3; cystatin-C	rno04970 Salivary secretion - Rattus norvegicus (rat);	IPR000010;	Cystatin domain;
P17425	Hydroxymethylglutaryl-CoA synthase, cytoplasmic OS=Rattus norvegicus GN=Hmgcs1	1.376	Up	3.9e-05	Hmgcs1	57.433	52.121	16.9	9	19	9	1.207	1.263	1.265	0.827	0.824	0.805	0.907	0.911	0.897	GO:0048732 gland development; GO:0022414 reproductive process; GO:0006066 alcohol metabolic process; GO:0007420 brain development; GO:0008584 male gonad development; GO:0044699 single-organism process; GO:0044255 cellular lipid metabolic process; GO:0009058 biosynthetic process; GO:0033197 response to vitamin E; GO:0044237 cellular metabolic process; GO:0008610 lipid biosynthetic process; GO:0008…	GO:0044464 cell part; GO:0005622 intracellular; GO:0005737 cytoplasm; GO:0044424 intracellular part; GO:0005623 cell; GO:0005829 cytosol; GO:0044444 cytoplasmic part;	GO:0004421 hydroxymethylglutaryl-CoA synthase activity; GO:0016746 transferase activity, transferring acyl groups; GO:0042802 identical protein binding; GO:0016853 isomerase activity; GO:0003824 catalytic activity; GO:0046912 transferase activity, transferring acyl groups, acyl groups converted into alkyl on transfer; GO:0042803 protein homodimerization activity; GO:0005488 binding; GO:0046983 pr…	K01641	E2.3.3.10; hydroxymethylglutaryl-CoA synthase [EC:2.3.3.10]	rno03320 PPAR signaling pathway - Rattus norvegicus (rat); rno00650 Butanoate metabolism - Rattus norvegicus (rat); rno01100 Metabolic pathways - Rattus norvegicus (rat); rno00072 Synthesis and degradation of ketone bodies - Rattus norvegicus (rat); rno00280 Valine, leucine and isoleucine degradation - Rattus norvegicus (rat); rno00900 Terpenoid backbone biosynthesis - Rattus norvegicus (rat);	IPR016039; IPR013746; IPR013528;	Thiolase-like; Hydroxymethylglutaryl-coenzyme A synthase C-terminal domain; Hydroxymethylglutaryl-coenzyme A synthase, N-terminal;
P20059	Hemopexin OS=Rattus norvegicus GN=Hpx	0.704	Down	1.52e-05	Hpx	51.35	82.083	22.4	11	21	11	0.793	0.819	0.797	1.003	1.11	1.086	1.136	1.159	1.129	GO:0065008 regulation of biological quality; GO:0032270 positive regulation of cellular protein metabolic process; GO:0002824 positive regulation of adaptive immune response based on somatic recombination of immune receptors built from immunoglobulin superfamily domains; GO:0060330 regulation of response to interferon-gamma; GO:0031347 regulation of defense response; GO:0060332 positive regulatio…	GO:0070062 extracellular exosome; GO:0043226 organelle; GO:0072562 blood microparticle; GO:0005615 extracellular space; GO:0044421 extracellular region part; GO:0031982 vesicle; GO:1903561 extracellular vesicle; GO:0005623 cell; GO:0043227 membrane-bounded organelle; GO:0005576 extracellular region; GO:0043230 extracellular organelle;	GO:0015232 heme transporter activity; GO:0005488 binding; GO:0043167 ion binding; GO:0043169 cation binding; GO:0046872 metal ion binding; GO:0051184 cofactor transporter activity; GO:0005215 transporter activity;	K18977			IPR000585;	Hemopexin-like domain;
P20411	High affinity immunoglobulin epsilon receptor subunit gamma OS=Rattus norvegicus GN=Fcer1g	0.26	Down	0.000103	Fcer1g	9.7644	5.4904	23.3	2	3	2	0.399	0.505	0.419	1.018	0.944	0.891	1.724	1.832	1.537	GO:0044700 single organism signaling; GO:0002694 regulation of leukocyte activation; GO:0010941 regulation of cell death; GO:0032680 regulation of tumor necrosis factor production; GO:0002292 T cell differentiation involved in immune response; GO:0002554 serotonin secretion by platelet; GO:0098542 defense response to other organism; GO:0031347 regulation of defense response; GO:0044237 cellular m…	GO:0016020 membrane; GO:0031226 intrinsic component of plasma membrane; GO:0009897 external side of plasma membrane; GO:0098796 membrane protein complex; GO:0071944 cell periphery; GO:0098797 plasma membrane protein complex; GO:0032991 macromolecular complex; GO:0031224 intrinsic component of membrane; GO:0032998 Fc-epsilon receptor I complex; GO:0005887 integral component of plasma membrane; GO:…	GO:0038023 signaling receptor activity; GO:0019865 immunoglobulin binding; GO:0044877 macromolecular complex binding; GO:0019763 immunoglobulin receptor activity; GO:0005515 protein binding; GO:0004888 transmembrane signaling receptor activity; GO:0004871 signal transducer activity; GO:0019863 IgE binding; GO:0060089 molecular transducer activity; GO:0004872 receptor activity; GO:0005488 binding;…	K07983	FCER1G; high affinity immunoglobulin epsilon receptor subunit gamma	rno05152 Tuberculosis - Rattus norvegicus (rat); rno04071 Sphingolipid signaling pathway - Rattus norvegicus (rat); rno04625 C-type lectin receptor signaling pathway - Rattus norvegicus (rat); rno04664 Fc epsilon RI signaling pathway - Rattus norvegicus (rat); rno04611 Platelet activation - Rattus norvegicus (rat); rno04650 Natural killer cell mediated cytotoxicity - Rattus norvegicus (rat); rno0…
P20760	Ig gamma-2A chain C region OS=Rattus norvegicus GN=Igg-2a	0.268	Down	5.94e-05	Igg-2a	35.185	6.8002	7.5	2	6	1	0.551	0.44	0.453	0.698	0.929	0.79	1.862	1.805	1.72	GO:0044700 single organism signaling; GO:0002694 regulation of leukocyte activation; GO:0016064 immunoglobulin mediated immune response; GO:0007166 cell surface receptor signaling pathway; GO:0098542 defense response to other organism; GO:0044699 single-organism process; GO:0051249 regulation of lymphocyte activation; GO:0009607 response to biotic stimulus; GO:0051234 establishment of localizatio…	GO:0016020 membrane; GO:0044421 extracellular region part; GO:0005615 extracellular space; GO:0009897 external side of plasma membrane; GO:0071944 cell periphery; GO:0042571 immunoglobulin complex, circulating; GO:0019814 immunoglobulin complex; GO:0032991 macromolecular complex; GO:0005623 cell; GO:0005576 extracellular region; GO:0005886 plasma membrane; GO:0072562 blood microparticle; GO:00444…	GO:0034987 immunoglobulin receptor binding; GO:0005515 protein binding; GO:0005102 receptor binding; GO:0003823 antigen binding; GO:0005488 binding;				IPR007110; IPR013783; IPR003597;	Immunoglobulin-like domain; Immunoglobulin-like fold; Immunoglobulin C1-set;
P20761	Ig gamma-2B chain C region OS=Rattus norvegicus GN=Igh-1a	0.3	Down	0.00362	Igh-1a	36.497	24.797	8.1	3	5	3	0.589	0.554	0.462	0.728	0.754	0.696	1.772	1.794	1.789	GO:0044700 single organism signaling; GO:0002694 regulation of leukocyte activation; GO:0016064 immunoglobulin mediated immune response; GO:0007166 cell surface receptor signaling pathway; GO:0098542 defense response to other organism; GO:0044699 single-organism process; GO:0051249 regulation of lymphocyte activation; GO:0009607 response to biotic stimulus; GO:0051234 establishment of localizatio…	GO:0016020 membrane; GO:0044421 extracellular region part; GO:0005615 extracellular space; GO:0009897 external side of plasma membrane; GO:0071944 cell periphery; GO:0042571 immunoglobulin complex, circulating; GO:0019814 immunoglobulin complex; GO:0032991 macromolecular complex; GO:0005623 cell; GO:0005576 extracellular region; GO:0005886 plasma membrane; GO:0072562 blood microparticle; GO:00444…	GO:0034987 immunoglobulin receptor binding; GO:0005515 protein binding; GO:0005102 receptor binding; GO:0003823 antigen binding; GO:0005488 binding;				IPR007110; IPR013783; IPR003597;	Immunoglobulin-like domain; Immunoglobulin-like fold; Immunoglobulin C1-set;
P23928	Alpha-crystallin B chain OS=Rattus norvegicus GN=Cryab	0.602	Down	7.81e-05	Cryab	20.089	11.141	23.4	4	7	4	0.797	0.805	0.835	0.832	0.917	0.938	1.414	1.288	1.346	GO:0044700 single organism signaling; GO:0044085 cellular component biogenesis; GO:0010941 regulation of cell death; GO:0031109 microtubule polymerization or depolymerization; GO:0051129 negative regulation of cellular component organization; GO:0044699 single-organism process; GO:0032459 regulation of protein oligomerization; GO:0044237 cellular metabolic process; GO:0006796 phosphate-containing…	GO:0016020 membrane; GO:0030425 dendrite; GO:0044421 extracellular region part; GO:0005737 cytoplasm; GO:0043025 neuronal cell body; GO:0099080 supramolecular complex; GO:0005623 cell; GO:0031674 I band; GO:0043197 dendritic spine; GO:0044422 organelle part; GO:0043228 non-membrane-bounded organelle; GO:0070062 extracellular exosome; GO:0098590 plasma membrane region; GO:0005622 intracellular; GO…	GO:0005212 structural constituent of eye lens; GO:0008092 cytoskeletal protein binding; GO:0042802 identical protein binding; GO:0042803 protein homodimerization activity; GO:0008017 microtubule binding; GO:0005488 binding; GO:0043167 ion binding; GO:0046983 protein dimerization activity; GO:0015631 tubulin binding; GO:0046872 metal ion binding; GO:0043169 cation binding; GO:0005515 protein bindi…	K09542	CRYAB; crystallin, alpha B	rno04141 Protein processing in endoplasmic reticulum - Rattus norvegicus (rat); rno04213 Longevity regulating pathway - multiple species - Rattus norvegicus (rat);	IPR002068; IPR003090; IPR008978;	Alpha crystallin/Hsp20 domain; Alpha-crystallin, N-terminal; HSP20-like chaperone;
P27008	Poly [ADP-ribose] polymerase 1 OS=Rattus norvegicus GN=Parp1	0.768	Down	0.0252	Parp1	112.66	10.248	5.8	7	8	7	0.854	0.849	0.845	0.892	1.126	0.979	1.055	1.201	1.061	GO:0044700 single organism signaling; GO:0010941 regulation of cell death; GO:0006266 DNA ligation; GO:0045980 negative regulation of nucleotide metabolic process; GO:1904645 response to beta-amyloid; GO:0043523 regulation of neuron apoptotic process; GO:0009891 positive regulation of biosynthetic process; GO:0014742 positive regulation of muscle hypertrophy; GO:0044237 cellular metabolic process…	GO:0016020 membrane; GO:0000784 nuclear chromosome, telomeric region; GO:0000781 chromosome, telomeric region; GO:0005737 cytoplasm; GO:0032991 macromolecular complex; GO:0044424 intracellular part; GO:0005623 cell; GO:0044422 organelle part; GO:0044427 chromosomal part; GO:0043228 non-membrane-bounded organelle; GO:0031974 membrane-enclosed lumen; GO:0070013 intracellular organelle lumen; GO:004…	GO:1901265 nucleoside phosphate binding; GO:0047485 protein N-terminus binding; GO:0003910 DNA ligase (ATP) activity; GO:0005102 receptor binding; GO:0019901 protein kinase binding; GO:0016874 ligase activity; GO:0005515 protein binding; GO:0051427 hormone receptor binding; GO:0003909 DNA ligase activity; GO:1901363 heterocyclic compound binding; GO:0097159 organic cyclic compound binding; GO:004…	K10798	PARP; poly [ADP-ribose] polymerase [EC:2.4.2.30]	rno04217 Necroptosis - Rattus norvegicus (rat); rno03410 Base excision repair - Rattus norvegicus (rat); rno04210 Apoptosis - Rattus norvegicus (rat); rno04064 NF-kappa B signaling pathway - Rattus norvegicus (rat);	IPR008893; IPR004102; IPR012982; IPR001510; IPR012317; IPR001357;	WGR domain; Poly(ADP-ribose) polymerase, regulatory domain; PADR1 domain; Zinc finger, PARP-type; Poly(ADP-ribose) polymerase, catalytic domain; BRCT domain;
P31720	Complement C1q subcomponent subunit A OS=Rattus norvegicus GN=C1qa	0.302	Down	0.000177	C1qa	25.917	23.287	13.5	3	4	3	0.377	0.408	0.307	1.62	1.4	1.548	1.244	1.23	1.141	GO:0016064 immunoglobulin mediated immune response; GO:0002252 immune effector process; GO:0006959 humoral immune response; GO:0050896 response to stimulus; GO:0045087 innate immune response; GO:0071704 organic substance metabolic process; GO:0019724 B cell mediated immunity; GO:0006956 complement activation; GO:0008152 metabolic process; GO:0010039 response to iron ion; GO:0002250 adaptive immun…	GO:0070062 extracellular exosome; GO:0043226 organelle; GO:0005615 extracellular space; GO:0044421 extracellular region part; GO:0031982 vesicle; GO:1903561 extracellular vesicle; GO:0032991 macromolecular complex; GO:0043234 protein complex; GO:0043227 membrane-bounded organelle; GO:0005576 extracellular region; GO:0005581 collagen trimer; GO:0043230 extracellular organelle;	GO:0005515 protein binding; GO:0005488 binding;	K03986	C1QA; complement C1q subcomponent subunit A	rno04610 Complement and coagulation cascades - Rattus norvegicus (rat); rno05322 Systemic lupus erythematosus - Rattus norvegicus (rat); rno05020 Prion diseases - Rattus norvegicus (rat); rno05150 Staphylococcus aureus infection - Rattus norvegicus (rat); rno05133 Pertussis - Rattus norvegicus (rat); rno05142 Chagas disease (American trypanosomiasis) - Rattus norvegicus (rat);	IPR008983; IPR001073;	Tumour necrosis factor-like domain; C1q domain;
P37397	Calponin-3 OS=Rattus norvegicus GN=Cnn3	0.748	Down	0.00784	Cnn3	36.434	40.533	15.5	4	8	3	0.769	0.9	0.82	1.089	1.055	0.969	1.035	1.115	1.177	GO:0016043 cellular component organization; GO:0048869 cellular developmental process; GO:0044699 single-organism process; GO:0051346 negative regulation of hydrolase activity; GO:0022610 biological adhesion; GO:0032780 negative regulation of ATPase activity; GO:0030154 cell differentiation; GO:0030036 actin cytoskeleton organization; GO:0007155 cell adhesion; GO:0007010 cytoskeleton organization…	GO:0030425 dendrite; GO:0005874 microtubule; GO:0030054 cell junction; GO:0005737 cytoplasm; GO:0043025 neuronal cell body; GO:0044424 intracellular part; GO:0099512 supramolecular fiber; GO:0005913 cell-cell adherens junction; GO:0005911 cell-cell junction; GO:0099080 supramolecular complex; GO:0005623 cell; GO:0032279 asymmetric synapse; GO:0043197 dendritic spine; GO:0044422 organelle part; GO…	GO:0098641 cadherin binding involved in cell-cell adhesion; GO:0050839 cell adhesion molecule binding; GO:0008092 cytoskeletal protein binding; GO:0030674 protein binding, bridging; GO:0098631 protein binding involved in cell adhesion; GO:0008017 microtubule binding; GO:0005488 binding; GO:0045296 cadherin binding; GO:0003779 actin binding; GO:0015631 tubulin binding; GO:0060090 binding, bridging…				IPR001715;	Calponin homology domain;
P40241	CD9 antigen OS=Rattus norvegicus GN=Cd9	0.524	Down	5.82e-05	Cd9	25.215	78.874	18.6	6	26	6	0.791	0.734	0.715	0.819	0.825	0.864	1.391	1.481	1.404	GO:0044085 cellular component biogenesis; GO:0044700 single organism signaling; GO:0001101 response to acid chemical; GO:0031623 receptor internalization; GO:0007272 ensheathment of neurons; GO:0022414 reproductive process; GO:0007166 cell surface receptor signaling pathway; GO:0007420 brain development; GO:0048869 cellular developmental process; GO:0045216 cell-cell junction organization; GO:003…	GO:0016020 membrane; GO:0005615 extracellular space; GO:0044421 extracellular region part; GO:0009897 external side of plasma membrane; GO:0016324 apical plasma membrane; GO:0030054 cell junction; GO:0071944 cell periphery; GO:0031982 vesicle; GO:0031224 intrinsic component of membrane; GO:0005887 integral component of plasma membrane; GO:0005623 cell; GO:0070062 extracellular exosome; GO:0005925…	GO:0050839 cell adhesion molecule binding; GO:0005102 receptor binding; GO:0005488 binding; GO:0044877 macromolecular complex binding; GO:0005515 protein binding; GO:0005178 integrin binding; GO:0032403 protein complex binding;	K06460	CD9; CD9 antigen	rno04640 Hematopoietic cell lineage - Rattus norvegicus (rat);	IPR028977; IPR008952;	CD81 antigen, large extracellular loop domain; Tetraspanin, EC2 domain;
P51639	3-hydroxy-3-methylglutaryl-coenzyme A reductase OS=Rattus norvegicus GN=Hmgcr	1.616	Up	0.00108	Hmgcr	96.687	13.816	1.4	1	1	1	1.37	1.402	1.302	0.753	0.775	0.797	0.758	0.857	0.906	GO:0044085 cellular component biogenesis; GO:0032872 regulation of stress-activated MAPK cascade; GO:0010941 regulation of cell death; GO:0006066 alcohol metabolic process; GO:0050796 regulation of insulin secretion; GO:0045445 myoblast differentiation; GO:0044255 cellular lipid metabolic process; GO:0044237 cellular metabolic process; GO:0008610 lipid biosynthetic process; GO:0071900 regulation …	GO:0031903 microbody membrane; GO:0043229 intracellular organelle; GO:0016020 membrane; GO:0042175 nuclear outer membrane-endoplasmic reticulum membrane network; GO:0005783 endoplasmic reticulum; GO:0098588 bounding membrane of organelle; GO:0044439 peroxisomal part; GO:0031090 organelle membrane; GO:0005777 peroxisome; GO:0044446 intracellular organelle part; GO:0005737 cytoplasm; GO:0031224 int…	GO:1901265 nucleoside phosphate binding; GO:0019903 protein phosphatase binding; GO:0046983 protein dimerization activity; GO:0070402 NADPH binding; GO:0043167 ion binding; GO:0005515 protein binding; GO:0000166 nucleotide binding; GO:0048037 cofactor binding; GO:0051721 protein phosphatase 2A binding; GO:0042282 hydroxymethylglutaryl-CoA reductase activity; GO:0016491 oxidoreductase activity; GO…	K00021	HMGCR; hydroxymethylglutaryl-CoA reductase (NADPH) [EC:1.1.1.34]	rno01100 Metabolic pathways - Rattus norvegicus (rat); rno04152 AMPK signaling pathway - Rattus norvegicus (rat); rno00900 Terpenoid backbone biosynthesis - Rattus norvegicus (rat); rno04976 Bile secretion - Rattus norvegicus (rat);	IPR009029; IPR023074; IPR009023; IPR023282; IPR000731;	Hydroxymethylglutaryl-CoA reductase, class I/II, substrate-binding domain; Hydroxymethylglutaryl-CoA reductase, class I/II, catalytic domain; Hydroxymethylglutaryl-CoA reductase, class I/II, NAD/NADP-binding domain; Hydroxymethylglutaryl-CoA reductase, N-terminal; Sterol-sensing domain;
P51886	Lumican OS=Rattus norvegicus GN=Lum	0.593	Down	0.00512	Lum	38.279	25.925	15.1	5	11	5	0.917	0.815	0.75	0.78	0.773	0.883	1.352	1.593	1.241	GO:0030199 collagen fibril organization; GO:0007601 visual perception; GO:0051216 cartilage development; GO:0009891 positive regulation of biosynthetic process; GO:0044699 single-organism process; GO:0050877 neurological system process; GO:0032914 positive regulation of transforming growth factor beta1 production; GO:2001141 regulation of RNA biosynthetic process; GO:0009893 positive regulation o…	GO:0098643 banded collagen fibril; GO:0005615 extracellular space; GO:0044421 extracellular region part; GO:0098644 complex of collagen trimers; GO:0031982 vesicle; GO:0032991 macromolecular complex; GO:0005583 fibrillar collagen trimer; GO:0099512 supramolecular fiber; GO:0099080 supramolecular complex; GO:0044420 extracellular matrix component; GO:0005576 extracellular region; GO:0005581 collag…	GO:0005518 collagen binding; GO:0005515 protein binding; GO:0005488 binding; GO:0032403 protein complex binding; GO:0044877 macromolecular complex binding;	K08122	LUM; lumican	rno05205 Proteoglycans in cancer - Rattus norvegicus (rat);	IPR000372; IPR032675;	Leucine-rich repeat N-terminal domain; Leucine-rich repeat domain, L domain-like;
Q01129	Decorin OS=Rattus norvegicus GN=Dcn	0.563	Down	3.64e-05	Dcn	39.805	53.277	22.3	8	16	7	0.776	0.794	0.831	0.787	0.826	0.761	1.478	1.399	1.391	GO:0044700 single organism signaling; GO:0065008 regulation of biological quality; GO:0007166 cell surface receptor signaling pathway; GO:0022414 reproductive process; GO:0009891 positive regulation of biosynthetic process; GO:0010821 regulation of mitochondrion organization; GO:0071345 cellular response to cytokine stimulus; GO:0044237 cellular metabolic process; GO:0010594 regulation of endothe…	GO:0005615 extracellular space; GO:0044421 extracellular region part; GO:0005737 cytoplasm; GO:0005589 collagen type VI trimer; GO:0032991 macromolecular complex; GO:0099512 supramolecular fiber; GO:0044424 intracellular part; GO:0099080 supramolecular complex; GO:0005623 cell; GO:0005576 extracellular region; GO:0005581 collagen trimer; GO:0099081 supramolecular polymer; GO:0031012 extracellular…	GO:0003723 RNA binding; GO:0047485 protein N-terminus binding; GO:0044877 macromolecular complex binding; GO:0005515 protein binding; GO:0004860 protein kinase inhibitor activity; GO:0019887 protein kinase regulator activity; GO:0019207 kinase regulator activity; GO:0004857 enzyme inhibitor activity; GO:0098772 molecular function regulator; GO:0050840 extracellular matrix binding; GO:0097159 orga…	K04660	DCN; decorin	rno04350 TGF-beta signaling pathway - Rattus norvegicus (rat); rno05205 Proteoglycans in cancer - Rattus norvegicus (rat);	IPR000372; IPR032675;	Leucine-rich repeat N-terminal domain; Leucine-rich repeat domain, L domain-like;
Q02769	Squalene synthase OS=Rattus norvegicus GN=Fdft1	1.41	Up	0.00728	Fdft1	48.106	13.45	9.9	4	4	4	1.227	1.262	1.151	0.884	0.913	0.943	0.775	0.963	0.844	GO:0016129 phytosteroid biosynthetic process; GO:1901615 organic hydroxy compound metabolic process; GO:0044107 cellular alcohol metabolic process; GO:1902652 secondary alcohol metabolic process; GO:0006066 alcohol metabolic process; GO:1902653 secondary alcohol biosynthetic process; GO:0044699 single-organism process; GO:0044255 cellular lipid metabolic process; GO:0009058 biosynthetic process; …	GO:0043229 intracellular organelle; GO:0016020 membrane; GO:0042175 nuclear outer membrane-endoplasmic reticulum membrane network; GO:0005783 endoplasmic reticulum; GO:0044446 intracellular organelle part; GO:0005737 cytoplasm; GO:0031224 intrinsic component of membrane; GO:0012505 endomembrane system; GO:0044424 intracellular part; GO:0005623 cell; GO:0016021 integral component of membrane; GO:0…	GO:0004659 prenyltransferase activity; GO:0003824 catalytic activity; GO:0004310 farnesyl-diphosphate farnesyltransferase activity; GO:0016765 transferase activity, transferring alkyl or aryl (other than methyl) groups; GO:0004311 farnesyltranstransferase activity; GO:0016740 transferase activity; GO:0051996 squalene synthase activity; GO:0016491 oxidoreductase activity;	K00801	FDFT1; farnesyl-diphosphate farnesyltransferase [EC:2.5.1.21]	rno01100 Metabolic pathways - Rattus norvegicus (rat); rno00100 Steroid biosynthesis - Rattus norvegicus (rat);	IPR008949; IPR033904;	Isoprenoid synthase domain; Trans-Isoprenyl Diphosphate Synthases, head-to-head;
Q02974	Ketohexokinase OS=Rattus norvegicus GN=Khk	0.681	Down	0.000198	Khk	32.749	3.8618	5.7	2	2	2	0.847	0.879	0.803	0.909	0.996	0.96	1.216	1.27	1.228	GO:0016310 phosphorylation; GO:0009746 response to hexose; GO:1901700 response to oxygen-containing compound; GO:0044699 single-organism process; GO:0050896 response to stimulus; GO:0009749 response to glucose; GO:0044237 cellular metabolic process; GO:0006796 phosphate-containing compound metabolic process; GO:0071704 organic substance metabolic process; GO:0008152 metabolic process; GO:0044262 …	GO:0070062 extracellular exosome; GO:0043226 organelle; GO:0044421 extracellular region part; GO:0044464 cell part; GO:0005622 intracellular; GO:0031982 vesicle; GO:1903561 extracellular vesicle; GO:0005737 cytoplasm; GO:0044424 intracellular part; GO:0043227 membrane-bounded organelle; GO:0005623 cell; GO:0005576 extracellular region; GO:0043230 extracellular organelle;	GO:0005524 ATP binding; GO:1901265 nucleoside phosphate binding; GO:0016773 phosphotransferase activity, alcohol group as acceptor; GO:0001882 nucleoside binding; GO:0043167 ion binding; GO:0000166 nucleotide binding; GO:0097159 organic cyclic compound binding; GO:1901363 heterocyclic compound binding; GO:0032549 ribonucleoside binding; GO:0004454 ketohexokinase activity; GO:0019200 carbohydrate …	K00846	KHK; ketohexokinase [EC:2.7.1.3]	rno00051 Fructose and mannose metabolism - Rattus norvegicus (rat); rno01100 Metabolic pathways - Rattus norvegicus (rat);	IPR011611; IPR029056;	Carbohydrate kinase PfkB; Ribokinase-like;
Q05096	Unconventional myosin-Ib OS=Rattus norvegicus GN=Myo1b	0.612	Down	2.03e-05	Myo1b	131.92	55.527	13.7	18	23	17	0.816	0.825	0.777	0.893	0.869	0.899	1.346	1.306	1.302	GO:0044085 cellular component biogenesis; GO:0030048 actin filament-based movement; GO:0016043 cellular component organization; GO:0044707 single-multicellular organism process; GO:0048193 Golgi vesicle transport; GO:0007015 actin filament organization; GO:0044699 single-organism process; GO:0051017 actin filament bundle assembly; GO:0051234 establishment of localization; GO:0030036 actin cytoske…	GO:0016020 membrane; GO:0044421 extracellular region part; GO:0098862 cluster of actin-based cell projections; GO:0005903 brush border; GO:0031410 cytoplasmic vesicle; GO:0031090 organelle membrane; GO:0071944 cell periphery; GO:0005737 cytoplasm; GO:0031982 vesicle; GO:0044433 cytoplasmic vesicle part; GO:0032991 macromolecular complex; GO:0099512 supramolecular fiber; GO:0032588 trans-Golgi net…	GO:0051015 actin filament binding; GO:0003774 motor activity; GO:1901265 nucleoside phosphate binding; GO:0016817 hydrolase activity, acting on acid anhydrides; GO:0016787 hydrolase activity; GO:0005515 protein binding; GO:0016887 ATPase activity; GO:1902936 phosphatidylinositol bisphosphate binding; GO:0097159 organic cyclic compound binding; GO:1901363 heterocyclic compound binding; GO:0016462 …	K10356			IPR010926; IPR001609; IPR027417;	Class I myosin tail homology domain; Myosin head, motor domain; P-loop containing nucleoside triphosphate hydrolase;
Q07936	Annexin A2 OS=Rattus norvegicus GN=Anxa2	0.744	Down	0.000264	Anxa2	38.678	31.053	30.4	11	22	11	0.908	0.84	0.867	0.981	1.013	0.995	1.15	1.185	1.181	GO:0060627 regulation of vesicle-mediated transport; GO:2000273 positive regulation of receptor activity; GO:0044085 cellular component biogenesis; GO:0065008 regulation of biological quality; GO:0032270 positive regulation of cellular protein metabolic process; GO:0032371 regulation of sterol transport; GO:0030199 collagen fibril organization; GO:0090002 establishment of protein localization to …	GO:0016020 membrane; GO:0044421 extracellular region part; GO:0019898 extrinsic component of membrane; GO:0031090 organelle membrane; GO:0098857 membrane microdomain; GO:1990667 PCSK9-AnxA2 complex; GO:0099568 cytoplasmic region; GO:0005737 cytoplasm; GO:0044433 cytoplasmic vesicle part; GO:0032991 macromolecular complex; GO:0005913 cell-cell adherens junction; GO:0005623 cell; GO:0044422 organel…	GO:0030546 receptor activator activity; GO:0051015 actin filament binding; GO:0004859 phospholipase inhibitor activity; GO:0005515 protein binding; GO:0098772 molecular function regulator; GO:0004857 enzyme inhibitor activity; GO:0048306 calcium-dependent protein binding; GO:0017137 Rab GTPase binding; GO:1902936 phosphatidylinositol bisphosphate binding; GO:0097159 organic cyclic compound bindin…	K17092
Q09426	2-hydroxyacylsphingosine 1-beta-galactosyltransferase OS=Rattus norvegicus GN=Ugt8	1.54	Up	0.000338	Ugt8	61.125	22.543	10.9	6	10	6	1.216	1.268	1.255	0.999	0.874	0.889	0.81	0.859	0.759	GO:0044085 cellular component biogenesis; GO:0007272 ensheathment of neurons; GO:0006643 membrane lipid metabolic process; GO:0048869 cellular developmental process; GO:0048666 neuron development; GO:0006672 ceramide metabolic process; GO:0045216 cell-cell junction organization; GO:0032989 cellular component morphogenesis; GO:0022008 neurogenesis; GO:0044699 single-organism process; GO:0009058 bi…	GO:0043231 intracellular membrane-bounded organelle; GO:0043226 organelle; GO:0043229 intracellular organelle; GO:0016020 membrane; GO:0044464 cell part; GO:0005622 intracellular; GO:0044425 membrane part; GO:0031224 intrinsic component of membrane; GO:0044424 intracellular part; GO:0005623 cell; GO:0043227 membrane-bounded organelle; GO:0016021 integral component of membrane;	GO:0035250 UDP-galactosyltransferase activity; GO:0015020 glucuronosyltransferase activity; GO:0016758 transferase activity, transferring hexosyl groups; GO:0003824 catalytic activity; GO:0008378 galactosyltransferase activity; GO:0008194 UDP-glycosyltransferase activity; GO:0016757 transferase activity, transferring glycosyl groups; GO:0008489 UDP-galactose:glucosylceramide beta-1,4-galactosyltr…	K04628	CGT; ceramide galactosyltransferase [EC:2.4.1.47]	rno00600 Sphingolipid metabolism - Rattus norvegicus (rat); rno01100 Metabolic pathways - Rattus norvegicus (rat); rno00565 Ether lipid metabolism - Rattus norvegicus (rat);
Q498E0	Thioredoxin domain-containing protein 12 OS=Rattus norvegicus GN=Txndc12	0.714	Down	0.0021	Txndc12	19.018	10.949	14.1	2	3	2	0.824	0.898	0.965	0.841	0.935	0.861	1.284	1.222	1.256	GO:0050794 regulation of cellular process; GO:0010941 regulation of cell death; GO:0065008 regulation of biological quality; GO:0043069 negative regulation of programmed cell death; GO:0009968 negative regulation of signal transduction; GO:0023051 regulation of signaling; GO:0045454 cell redox homeostasis; GO:0048869 cellular developmental process; GO:0043067 regulation of programmed cell death; …	GO:0005788 endoplasmic reticulum lumen; GO:0043229 intracellular organelle; GO:0005783 endoplasmic reticulum; GO:0005737 cytoplasm; GO:0044446 intracellular organelle part; GO:0012505 endomembrane system; GO:0044424 intracellular part; GO:0005623 cell; GO:0044422 organelle part; GO:0043226 organelle; GO:0043231 intracellular membrane-bounded organelle; GO:0031974 membrane-enclosed lumen; GO:00700…	GO:0015036 disulfide oxidoreductase activity; GO:0003824 catalytic activity; GO:0016667 oxidoreductase activity, acting on a sulfur group of donors; GO:0016671 oxidoreductase activity, acting on a sulfur group of donors, disulfide as acceptor; GO:0019153 protein-disulfide reductase (glutathione) activity; GO:0016491 oxidoreductase activity; GO:0015037 peptide disulfide oxidoreductase activity;	K05360	TXNDC12; protein-disulfide reductase (glutathione) [EC:1.8.4.2]	rno00480 Glutathione metabolism - Rattus norvegicus (rat);	IPR012336; IPR013766;	Thioredoxin-like fold; Thioredoxin domain;
Q499Q3	Interferon-induced GTP-binding protein Mx2 OS=Rattus norvegicus GN=Mx2	0.497	Down	0.000423	Mx2	74.948	2.6806	2.6	2	2	2	0.7	0.562	0.603	1.036	1.353	1.178	1.276	1.248	1.231	GO:0050794 regulation of cellular process; GO:0043903 regulation of symbiosis, encompassing mutualism through parasitism; GO:0044764 multi-organism cellular process; GO:0043207 response to external biotic stimulus; GO:0048519 negative regulation of biological process; GO:0048523 negative regulation of cellular process; GO:0050896 response to stimulus; GO:0051707 response to other organism; GO:004…		GO:1901265 nucleoside phosphate binding; GO:0001882 nucleoside binding; GO:0043167 ion binding; GO:0016817 hydrolase activity, acting on acid anhydrides; GO:0016787 hydrolase activity; GO:0000166 nucleotide binding; GO:0017111 nucleoside-triphosphatase activity; GO:1901363 heterocyclic compound binding; GO:0097159 organic cyclic compound binding; GO:0032549 ribonucleoside binding; GO:0097367 carb…	K14754	MX1; interferon-induced GTP-binding protein Mx1	rno05162 Measles - Rattus norvegicus (rat); rno05165 Human papillomavirus infection - Rattus norvegicus (rat); rno05164 Influenza A - Rattus norvegicus (rat);	IPR030381; IPR003130; IPR020850; IPR027417; IPR001401; IPR000375;	Dynamin-type guanine nucleotide-binding (G) domain; Dynamin GTPase effector; GTPase effector domain; P-loop containing nucleoside triphosphate hydrolase; Dynamin, GTPase domain; Dynamin central domain;
Q499S4	Interferon-induced GTP-binding protein Mx1 OS=Rattus norvegicus GN=Mx1	0.296	Down	0.000737	Mx1	74.504	34.764	12.7	8	11	8	0.653	0.452	0.497	0.801	0.755	0.658	2.02	1.579	1.821			GO:1901265 nucleoside phosphate binding; GO:0001882 nucleoside binding; GO:0043167 ion binding; GO:0016817 hydrolase activity, acting on acid anhydrides; GO:0016787 hydrolase activity; GO:0000166 nucleotide binding; GO:0017111 nucleoside-triphosphatase activity; GO:1901363 heterocyclic compound binding; GO:0097159 organic cyclic compound binding; GO:0032549 ribonucleoside binding; GO:0097367 carb…				IPR030381; IPR003130; IPR020850; IPR001401; IPR027417; IPR000375;	Dynamin-type guanine nucleotide-binding (G) domain; Dynamin GTPase effector; GTPase effector domain; Dynamin, GTPase domain; P-loop containing nucleoside triphosphate hydrolase; Dynamin central domain;
Q499V1	Uridine phosphorylase OS=Rattus norvegicus GN=Upp1	0.735	Down	0.00108	Upp1	34.114	7.2602	9.9	3	6	3	0.791	0.849	0.858	1.199	0.875	1.187	1.164	1.075	1.16	GO:0046135 pyrimidine nucleoside catabolic process; GO:0046132 pyrimidine ribonucleoside biosynthetic process; GO:0009116 nucleoside metabolic process; GO:0044206 UMP salvage; GO:0009130 pyrimidine nucleoside monophosphate biosynthetic process; GO:0032262 pyrimidine nucleotide salvage; GO:0009117 nucleotide metabolic process; GO:0006218 uridine catabolic process; GO:0044699 single-organism proces…	GO:0044424 intracellular part; GO:0005623 cell; GO:0044464 cell part; GO:0005622 intracellular; GO:0005737 cytoplasm;	GO:0004850 uridine phosphorylase activity; GO:0016763 transferase activity, transferring pentosyl groups; GO:0016757 transferase activity, transferring glycosyl groups; GO:0003824 catalytic activity; GO:0016740 transferase activity;	K00757	udp; uridine phosphorylase [EC:2.4.2.3]	rno00240 Pyrimidine metabolism - Rattus norvegicus (rat); rno01100 Metabolic pathways - Rattus norvegicus (rat); rno00983 Drug metabolism - other enzymes - Rattus norvegicus (rat);	IPR000845;	Nucleoside phosphorylase domain;
Q4KM24	Peroxisomal biogenesis factor 11 beta OS=Rattus norvegicus GN=Pex11b	1.525	Up	0.0356	Pex11b	28.642	7.2757	13.2	3	3	3	0.898	1.21	1.219	1.243	1.128	1.139	0.779	0.799	0.604	GO:0044085 cellular component biogenesis; GO:0016043 cellular component organization; GO:0065008 regulation of biological quality; GO:0071822 protein complex subunit organization; GO:0044375 regulation of peroxisome size; GO:0051260 protein homooligomerization; GO:0048285 organelle fission; GO:0044763 single-organism cellular process; GO:0044699 single-organism process; GO:0051259 protein oligome…	GO:0016020 membrane; GO:0044421 extracellular region part; GO:0031090 organelle membrane; GO:0005737 cytoplasm; GO:0031982 vesicle; GO:0032991 macromolecular complex; GO:0031224 intrinsic component of membrane; GO:0044438 microbody part; GO:0044424 intracellular part; GO:0005623 cell; GO:0044422 organelle part; GO:0005778 peroxisomal membrane; GO:0070062 extracellular exosome; GO:0031301 integral…	GO:0005515 protein binding; GO:0042802 identical protein binding; GO:0042803 protein homodimerization activity; GO:0005488 binding; GO:0046983 protein dimerization activity;	K13352	PEX11B; peroxin-11B	rno04146 Peroxisome - Rattus norvegicus (rat);
Q4KM35	Proteasome subunit beta type-10 OS=Rattus norvegicus GN=Psmb10	0.447	Down	0.000221	Psmb10	29.038	3.5941	3.7	1	1	1	0.662	0.692	0.61	0.86	0.971	0.968	1.475	1.33	1.588	GO:0016043 cellular component organization; GO:0051603 proteolysis involved in cellular protein catabolic process; GO:0045321 leukocyte activation; GO:0044257 cellular protein catabolic process; GO:0048869 cellular developmental process; GO:0044267 cellular protein metabolic process; GO:0032989 cellular component morphogenesis; GO:0044699 single-organism process; GO:0046651 lymphocyte proliferati…	GO:0043226 organelle; GO:0043231 intracellular membrane-bounded organelle; GO:0043229 intracellular organelle; GO:1902494 catalytic complex; GO:0005634 nucleus; GO:0000502 proteasome complex; GO:0044464 cell part; GO:0005622 intracellular; GO:1990111 spermatoproteasome complex; GO:0005737 cytoplasm; GO:0005839 proteasome core complex; GO:0032991 macromolecular complex; GO:0044424 intracellular pa…	GO:0004175 endopeptidase activity; GO:0004298 threonine-type endopeptidase activity; GO:0008233 peptidase activity; GO:0070003 threonine-type peptidase activity; GO:0003824 catalytic activity; GO:0070011 peptidase activity, acting on L-amino acid peptides; GO:0016787 hydrolase activity;	K02733	PSMB10; 20S proteasome subunit beta 10 [EC:3.4.25.1]	rno03050 Proteasome - Rattus norvegicus (rat);	IPR024689; IPR029055;	Proteasome beta subunit, C-terminal; Nucleophile aminohydrolases, N-terminal;
Q4QQV6	Lymphocyte specific 1, isoform CRA_a OS=Rattus norvegicus GN=Lsp1	0.609	Down	0.00078	Lsp1	36.559	47.514	8.5	2	2	2	0.78	0.696	0.801	1.016	1.078	1.035	1.325	1.226	1.187	GO:0050794 regulation of cellular process; GO:0044700 single organism signaling; GO:0051716 cellular response to stimulus; GO:0006950 response to stress; GO:0044699 single-organism process; GO:0023052 signaling; GO:0050896 response to stimulus; GO:0006935 chemotaxis; GO:0009605 response to external stimulus; GO:0007165 signal transduction; GO:0050789 regulation of biological process; GO:0042221 r…	GO:0016020 membrane; GO:0070062 extracellular exosome; GO:0043226 organelle; GO:0044421 extracellular region part; GO:0044464 cell part; GO:0071944 cell periphery; GO:0031982 vesicle; GO:1903561 extracellular vesicle; GO:0005623 cell; GO:0043227 membrane-bounded organelle; GO:0005576 extracellular region; GO:0043230 extracellular organelle; GO:0005886 plasma membrane;	GO:0004871 signal transducer activity;	K14957	LSP1; lymphocyte-specific protein 1	rno04625 C-type lectin receptor signaling pathway - Rattus norvegicus (rat); rno05152 Tuberculosis - Rattus norvegicus (rat);
Q4V797	Interferon-gamma-inducible GTPase Ifgga1 protein OS=Rattus norvegicus GN=RGD1309362	0.251	Down	8.36e-05	RGD1309362	48.271	53.505	17	6	9	6	0.51	0.472	0.385	0.868	0.778	0.804	1.747	1.82	1.873	GO:0035456 response to interferon-beta; GO:0051716 cellular response to stimulus; GO:0042221 response to chemical; GO:0006950 response to stress; GO:0034097 response to cytokine; GO:0071310 cellular response to organic substance; GO:0035458 cellular response to interferon-beta; GO:0006952 defense response; GO:0010033 response to organic substance; GO:0050896 response to stimulus; GO:0071345 cellu…	GO:0043229 intracellular organelle; GO:0016020 membrane; GO:0005783 endoplasmic reticulum; GO:0042175 nuclear outer membrane-endoplasmic reticulum membrane network; GO:0005737 cytoplasm; GO:0044446 intracellular organelle part; GO:0012505 endomembrane system; GO:0044424 intracellular part; GO:0005623 cell; GO:0044422 organelle part; GO:0043231 intracellular membrane-bounded organelle; GO:0043226 …	GO:1901265 nucleoside phosphate binding; GO:0001882 nucleoside binding; GO:0043167 ion binding; GO:0016817 hydrolase activity, acting on acid anhydrides; GO:0016787 hydrolase activity; GO:0000166 nucleotide binding; GO:0017111 nucleoside-triphosphatase activity; GO:0097159 organic cyclic compound binding; GO:1901363 heterocyclic compound binding; GO:0032549 ribonucleoside binding; GO:0097367 carb…				IPR027417; IPR030385;	P-loop containing nucleoside triphosphate hydrolase; IRG-type guanine nucleotide-binding (G) domain;
Q4V8H9	Interferon-induced protein with tetratricopeptide repeats 2 OS=Rattus norvegicus GN=Ifit2	0.316	Down	1.6e-05	Ifit2	53.943	14.434	9.5	5	5	5	0.562	0.539	0.565	0.756	0.757	0.741	1.884	1.747	1.636	GO:0050794 regulation of cellular process; GO:0010941 regulation of cell death; GO:0002252 immune effector process; GO:0071310 cellular response to organic substance; GO:0098542 defense response to other organism; GO:0043067 regulation of programmed cell death; GO:0043065 positive regulation of apoptotic process; GO:0044764 multi-organism cellular process; GO:0043207 response to external biotic s…	GO:0043226 organelle; GO:0043231 intracellular membrane-bounded organelle; GO:0043229 intracellular organelle; GO:0005783 endoplasmic reticulum; GO:0044464 cell part; GO:0005622 intracellular; GO:0005737 cytoplasm; GO:0012505 endomembrane system; GO:0044424 intracellular part; GO:0043227 membrane-bounded organelle; GO:0005623 cell; GO:0044444 cytoplasmic part;	GO:0097159 organic cyclic compound binding; GO:1901363 heterocyclic compound binding; GO:0003723 RNA binding; GO:0005515 protein binding; GO:0005488 binding; GO:0003676 nucleic acid binding;				IPR011990; IPR013026;	Tetratricopeptide-like helical domain; Tetratricopeptide repeat-containing domain;
Q5BJP4	RNA binding motif protein 39 OS=Rattus norvegicus GN=Rbm39	0.727	Down	0.00432	Rbm39	58.683	27.953	8.2	4	5	4	0.841	0.878	0.927	0.803	0.946	1.063	1.328	1.144	1.168	GO:0006396 RNA processing; GO:0006725 cellular aromatic compound metabolic process; GO:1901360 organic cyclic compound metabolic process; GO:0006807 nitrogen compound metabolic process; GO:0044238 primary metabolic process; GO:0044237 cellular metabolic process; GO:0071704 organic substance metabolic process; GO:0006397 mRNA processing; GO:0016070 RNA metabolic process; GO:0008152 metabolic proce…	GO:0043229 intracellular organelle; GO:0043232 intracellular non-membrane-bounded organelle; GO:0044430 cytoskeletal part; GO:0044446 intracellular organelle part; GO:0031981 nuclear lumen; GO:0044424 intracellular part; GO:0016604 nuclear body; GO:0005623 cell; GO:0044422 organelle part; GO:0043228 non-membrane-bounded organelle; GO:0031974 membrane-enclosed lumen; GO:0005856 cytoskeleton; GO:00…	GO:0097159 organic cyclic compound binding; GO:1901363 heterocyclic compound binding; GO:0003723 RNA binding; GO:1901265 nucleoside phosphate binding; GO:0005488 binding; GO:0003676 nucleic acid binding; GO:0000166 nucleotide binding; GO:0036094 small molecule binding;	K13091			IPR000504; IPR029123; IPR012677; IPR003954;	RNA recognition motif domain; Splicing factor RBM39, linker; Nucleotide-binding alpha-beta plait domain; RNA recognition motif domain, eukaryote;
Q5BJV6	Modulator of apoptosis 1 OS=Rattus norvegicus GN=Moap1	1.376	Up	0.0117	Moap1	39.457	6.0932	8.2	3	3	3	1.124	1.167	1.263	0.883	0.995	0.961	0.906	0.754	0.923	GO:0044700 single organism signaling; GO:0010941 regulation of cell death; GO:0065008 regulation of biological quality; GO:0072594 establishment of protein localization to organelle; GO:0090199 regulation of release of cytochrome c from mitochondria; GO:0007166 cell surface receptor signaling pathway; GO:0023051 regulation of signaling; GO:0006839 mitochondrial transport; GO:0044699 single-organi…	GO:0016020 membrane; GO:0043229 intracellular organelle; GO:0019867 outer membrane; GO:0044429 mitochondrial part; GO:0098588 bounding membrane of organelle; GO:0031090 organelle membrane; GO:0005741 mitochondrial outer membrane; GO:0005737 cytoplasm; GO:0044446 intracellular organelle part; GO:0031967 organelle envelope; GO:0044424 intracellular part; GO:0005829 cytosol; GO:0005623 cell; GO:0044…	GO:0005515 protein binding; GO:0031625 ubiquitin protein ligase binding; GO:0044389 ubiquitin-like protein ligase binding; GO:0005488 binding; GO:0019899 enzyme binding;
Q5BQE6	Delta(24)-sterol reductase OS=Rattus norvegicus GN=Dhcr24	1.367	Up	0.0067	Dhcr24	60.046	8.8782	7.4	4	6	4	1.171	1.163	1.166	1.048	0.972	0.854	0.816	0.892	0.852	GO:0044700 single organism signaling; GO:0010941 regulation of cell death; GO:0022414 reproductive process; GO:0006066 alcohol metabolic process; GO:0044699 single-organism process; GO:0009058 biosynthetic process; GO:0016485 protein processing; GO:0008610 lipid biosynthetic process; GO:0008285 negative regulation of cell proliferation; GO:0010466 negative regulation of peptidase activity; GO:000…	GO:0043229 intracellular organelle; GO:0016020 membrane; GO:0042175 nuclear outer membrane-endoplasmic reticulum membrane network; GO:0005783 endoplasmic reticulum; GO:0098588 bounding membrane of organelle; GO:0031090 organelle membrane; GO:0043232 intracellular non-membrane-bounded organelle; GO:0044446 intracellular organelle part; GO:0005737 cytoplasm; GO:0000139 Golgi membrane; GO:0031224 in…	GO:1901265 nucleoside phosphate binding; GO:0016628 oxidoreductase activity, acting on the CH-CH group of donors, NAD or NADP as acceptor; GO:0050660 flavin adenine dinucleotide binding; GO:0043167 ion binding; GO:0005515 protein binding; GO:0000246 delta24(24-1) sterol reductase activity; GO:0033218 amide binding; GO:0000166 nucleotide binding; GO:0048037 cofactor binding; GO:0003823 antigen bin…	K09828	DHCR24; Delta24-sterol reductase [EC:1.3.1.72 1.3.1.-]	rno01100 Metabolic pathways - Rattus norvegicus (rat); rno00100 Steroid biosynthesis - Rattus norvegicus (rat);	IPR016166; IPR016169; IPR006094;	FAD-binding, type 2; CO dehydrogenase flavoprotein-like, FAD-binding, subdomain 2; FAD linked oxidase, N-terminal;
Q5D006	Ubiquitin carboxyl-terminal hydrolase 11 OS=Rattus norvegicus GN=Usp11	0.702	Down	0.0119	Usp11	105.24	2.1704	1.7	2	2	2	0.765	0.837	0.907	0.97	1.08	0.958	1.091	1.138	1.344	GO:0043632 modification-dependent macromolecule catabolic process; GO:0070646 protein modification by small protein removal; GO:0044265 cellular macromolecule catabolic process; GO:0051603 proteolysis involved in cellular protein catabolic process; GO:0044257 cellular protein catabolic process; GO:0019941 modification-dependent protein catabolic process; GO:0044267 cellular protein metabolic proc…	GO:0043229 intracellular organelle; GO:0043232 intracellular non-membrane-bounded organelle; GO:0005737 cytoplasm; GO:0044446 intracellular organelle part; GO:0031981 nuclear lumen; GO:0044424 intracellular part; GO:0005829 cytosol; GO:0005623 cell; GO:0044422 organelle part; GO:0043228 non-membrane-bounded organelle; GO:0043226 organelle; GO:0043231 intracellular membrane-bounded organelle; GO:0…	GO:0004175 endopeptidase activity; GO:0004843 thiol-dependent ubiquitin-specific protease activity; GO:0008233 peptidase activity; GO:0036459 thiol-dependent ubiquitinyl hydrolase activity; GO:0003824 catalytic activity; GO:0101005 ubiquitinyl hydrolase activity; GO:0070011 peptidase activity, acting on L-amino acid peptides; GO:0019783 ubiquitin-like protein-specific protease activity; GO:000823…	K11835			IPR028135; IPR006615; IPR028889; IPR001394;	Ubiquitin-like domain, USP-type; Peptidase C19, ubiquitin-specific peptidase, DUSP domain; Ubiquitin specific protease domain; Peptidase C19, ubiquitin carboxyl-terminal hydrolase;
Q5I0M1	Apolipoprotein H OS=Rattus norvegicus GN=Apoh	0.647	Down	0.00334	Apoh	38.457	2.8938	3.2	1	1	1	0.854	1.005	0.911	0.676	0.772	0.589	1.569	1.387	1.323	GO:0051093 negative regulation of developmental process; GO:0065008 regulation of biological quality; GO:0007596 blood coagulation; GO:0010941 regulation of cell death; GO:0046486 glycerolipid metabolic process; GO:0010633 negative regulation of epithelial cell migration; GO:0051241 negative regulation of multicellular organismal process; GO:0044699 single-organism process; GO:0044255 cellular li…	GO:0005615 extracellular space; GO:0044421 extracellular region part; GO:0031982 vesicle; GO:0034358 plasma lipoprotein particle; GO:0034385 triglyceride-rich plasma lipoprotein particle; GO:0032991 macromolecular complex; GO:0034364 high-density lipoprotein particle; GO:0042627 chylomicron; GO:0005623 cell; GO:0034361 very-low-density lipoprotein particle; GO:0005576 extracellular region; GO:003…	GO:0097367 carbohydrate derivative binding; GO:0042802 identical protein binding; GO:0030234 enzyme regulator activity; GO:0005488 binding; GO:0005543 phospholipid binding; GO:0043167 ion binding; GO:0060229 lipase activator activity; GO:0008289 lipid binding; GO:0005515 protein binding; GO:0043168 anion binding; GO:0001948 glycoprotein binding; GO:0060230 lipoprotein lipase activator activity; G…	K17305	APOH; beta-2-glycoprotein 1	rno04979 Cholesterol metabolism - Rattus norvegicus (rat);	IPR000436; IPR015104;	Sushi/SCR/CCP domain; Beta-2-glycoprotein-1 fifth domain;
Q5M818	39S ribosomal protein L16, mitochondrial OS=Rattus norvegicus GN=Mrpl16	1.489	Up	0.0078	Mrpl16	28.895	19.322	11.2	2	2	2	1.044	1.313	1.223	1.035	0.928	1.035	0.777	0.87	0.758	GO:0006518 peptide metabolic process; GO:0043043 peptide biosynthetic process; GO:0044267 cellular protein metabolic process; GO:0006807 nitrogen compound metabolic process; GO:0009058 biosynthetic process; GO:0043603 cellular amide metabolic process; GO:0032543 mitochondrial translation; GO:0044238 primary metabolic process; GO:1901566 organonitrogen compound biosynthetic process; GO:1901576 org…	GO:0005759 mitochondrial matrix; GO:0005840 ribosome; GO:0043229 intracellular organelle; GO:0044429 mitochondrial part; GO:0043232 intracellular non-membrane-bounded organelle; GO:0044446 intracellular organelle part; GO:0005737 cytoplasm; GO:0032991 macromolecular complex; GO:0044424 intracellular part; GO:0005762 mitochondrial large ribosomal subunit; GO:0005761 mitochondrial ribosome; GO:0005…	GO:0097159 organic cyclic compound binding; GO:1901363 heterocyclic compound binding; GO:0003723 RNA binding; GO:0005488 binding; GO:0003676 nucleic acid binding; GO:0005198 structural molecule activity; GO:0003735 structural constituent of ribosome; GO:0019843 rRNA binding;	K02878	RP-L16; large subunit ribosomal protein L16	rno03010 Ribosome - Rattus norvegicus (rat);	IPR016180;	Ribosomal protein L10e/L16;
Q5M860	Rho GDP dissociation inhibitor beta OS=Rattus norvegicus GN=Arhgdib	0.474	Down	7.71e-05	Arhgdib	22.884	6.3108	10.5	2	2	2	0.608	0.689	0.634	1.172	1.046	0.947	1.295	1.365	1.412	GO:0050794 regulation of cellular process; GO:0051093 negative regulation of developmental process; GO:0032956 regulation of actin cytoskeleton organization; GO:0023051 regulation of signaling; GO:0051241 negative regulation of multicellular organismal process; GO:0046578 regulation of Ras protein signal transduction; GO:1901164 negative regulation of trophoblast cell migration; GO:0048519 negati…	GO:0016020 membrane; GO:0044421 extracellular region part; GO:0005737 cytoplasm; GO:0031982 vesicle; GO:0044424 intracellular part; GO:0005829 cytosol; GO:0005623 cell; GO:0005576 extracellular region; GO:0043226 organelle; GO:0070062 extracellular exosome; GO:0005622 intracellular; GO:0044464 cell part; GO:1903561 extracellular vesicle; GO:0043227 membrane-bounded organelle; GO:0043230 extracell…	GO:0031267 small GTPase binding; GO:0017048 Rho GTPase binding; GO:0048365 Rac GTPase binding; GO:0060589 nucleoside-triphosphatase regulator activity; GO:0005092 GDP-dissociation inhibitor activity; GO:0030695 GTPase regulator activity; GO:0016817 hydrolase activity, acting on acid anhydrides; GO:0016787 hydrolase activity; GO:0005515 protein binding; GO:0017111 nucleoside-triphosphatase activit…	K12462	ARHGDI; Rho GDP-dissociation inhibitor	rno04962 Vasopressin-regulated water reabsorption - Rattus norvegicus (rat); rno04722 Neurotrophin signaling pathway - Rattus norvegicus (rat);	IPR014756; IPR024792;	Immunoglobulin E-set; Rho GDP-dissociation inhibitor domain;
Q5PQW8	Guanylate binding protein 2 OS=Rattus norvegicus GN=Gbp2	0.376	Down	4.06e-05	Gbp2	67.355	6.4118	5.4	4	5	4	0.538	0.577	0.625	0.921	0.911	0.942	1.533	1.615	1.478	GO:0035456 response to interferon-beta; GO:0071222 cellular response to lipopolysaccharide; GO:0071310 cellular response to organic substance; GO:0071346 cellular response to interferon-gamma; GO:1901700 response to oxygen-containing compound; GO:0098542 defense response to other organism; GO:0035458 cellular response to interferon-beta; GO:0043207 response to external biotic stimulus; GO:0050896…	GO:0044421 extracellular region part; GO:0031410 cytoplasmic vesicle; GO:0044216 other organism cell; GO:0005737 cytoplasm; GO:0031982 vesicle; GO:0044424 intracellular part; GO:0005623 cell; GO:0018995 host; GO:0044422 organelle part; GO:0043228 non-membrane-bounded organelle; GO:0005856 cytoskeleton; GO:0043657 host cell; GO:0031974 membrane-enclosed lumen; GO:0005654 nucleoplasm; GO:0070013 in…	GO:1901265 nucleoside phosphate binding; GO:0001882 nucleoside binding; GO:0043167 ion binding; GO:0016817 hydrolase activity, acting on acid anhydrides; GO:0016787 hydrolase activity; GO:0000166 nucleotide binding; GO:0017111 nucleoside-triphosphatase activity; GO:1901363 heterocyclic compound binding; GO:0097159 organic cyclic compound binding; GO:0032549 ribonucleoside binding; GO:0097367 carb…	K20897	GBP2; guanylate-binding protein 2	rno04621 NOD-like receptor signaling pathway - Rattus norvegicus (rat);	IPR015894; IPR027417; IPR030386; IPR003191;	Guanylate-binding protein, N-terminal; P-loop containing nucleoside triphosphate hydrolase; GB1/RHD3-type guanine nucleotide-binding (G) domain; Guanylate-binding protein, C-terminal;
Q5U362	Annexin OS=Rattus norvegicus GN=Anxa4	0.623	Down	0.00014	Anxa4	35.893	49.172	30.1	9	13	9	0.77	0.787	0.853	0.914	1.057	0.99	1.314	1.293	1.262	GO:0044700 single organism signaling; GO:0043433 negative regulation of sequence-specific DNA binding transcription factor activity; GO:0007166 cell surface receptor signaling pathway; GO:0048869 cellular developmental process; GO:0044699 single-organism process; GO:0051241 negative regulation of multicellular organismal process; GO:0051046 regulation of secretion; GO:0001818 negative regulation …	GO:0043229 intracellular organelle; GO:0016020 membrane; GO:0044421 extracellular region part; GO:0005635 nuclear envelope; GO:0031090 organelle membrane; GO:0071944 cell periphery; GO:0044446 intracellular organelle part; GO:0031967 organelle envelope; GO:0031982 vesicle; GO:0005737 cytoplasm; GO:0012505 endomembrane system; GO:0012506 vesicle membrane; GO:0044424 intracellular part; GO:0005623 …	GO:0005544 calcium-dependent phospholipid binding; GO:0042802 identical protein binding; GO:0005488 binding; GO:0005543 phospholipid binding; GO:0043167 ion binding; GO:0008289 lipid binding; GO:0043169 cation binding; GO:0046872 metal ion binding; GO:0051059 NF-kappaB binding; GO:0043168 anion binding; GO:0005515 protein binding; GO:0005509 calcium ion binding; GO:0048306 calcium-dependent prote…	K17093
Q5XI26	Signal transducer and activator of transcription OS=Rattus norvegicus GN=Stat2	0.416	Down	3.02e-06	Stat2	96.856	21.394	3.6	3	3	3	0.603	0.615	0.587	1.036	0.961	1.026	1.477	1.378	1.487	GO:0044700 single organism signaling; GO:0007166 cell surface receptor signaling pathway; GO:0097659 nucleic acid-templated transcription; GO:0098542 defense response to other organism; GO:0044699 single-organism process; GO:0009058 biosynthetic process; GO:0044764 multi-organism cellular process; GO:0010821 regulation of mitochondrion organization; GO:0044237 cellular metabolic process; GO:00713…	GO:0043229 intracellular organelle; GO:0016020 membrane; GO:0071944 cell periphery; GO:0005737 cytoplasm; GO:0044424 intracellular part; GO:0005623 cell; GO:0005829 cytosol; GO:0005886 plasma membrane; GO:0043231 intracellular membrane-bounded organelle; GO:0043226 organelle; GO:0005634 nucleus; GO:0005622 intracellular; GO:0044464 cell part; GO:0043227 membrane-bounded organelle; GO:0044444 cyto…	GO:0097159 organic cyclic compound binding; GO:1901363 heterocyclic compound binding; GO:0003677 DNA binding; GO:0042802 identical protein binding; GO:0005488 binding; GO:0001071 nucleic acid binding transcription factor activity; GO:0003676 nucleic acid binding; GO:0005515 protein binding; GO:0004871 signal transducer activity; GO:0003700 transcription factor activity, sequence-specific DNA bind…	K11221	STAT2; signal transducer and activator of transcription 2	rno04062 Chemokine signaling pathway - Rattus norvegicus (rat); rno04217 Necroptosis - Rattus norvegicus (rat); rno05165 Human papillomavirus infection - Rattus norvegicus (rat); rno05160 Hepatitis C - Rattus norvegicus (rat); rno04630 Jak-STAT signaling pathway - Rattus norvegicus (rat); rno04380 Osteoclast differentiation - Rattus norvegicus (rat); rno05168 Herpes simplex infection - Rattus nor…	IPR022756; IPR013801; IPR008967; IPR013800; IPR011992; IPR000980; IPR012345; IPR013799; IPR015988;	Signal transducer and activation of transcription 2, C-terminal; STAT transcription factor, DNA-binding; p53-like transcription factor, DNA-binding; STAT transcription factor, all-alpha domain; EF-hand domain pair; SH2 domain; STAT transcription factor, DNA-binding, subdomain; STAT transcription factor, protein interaction; STAT transcription factor, coiled coil;
Q5XI38	Lymphocyte cytosolic protein 1 OS=Rattus norvegicus GN=Lcp1	0.622	Down	0.000424	Lcp1	70.121	43.986	18.5	12	13	11	0.787	0.769	0.761	0.952	1.044	1.026	1.312	1.272	1.139	GO:0031100 animal organ regeneration; GO:0032502 developmental process; GO:0044707 single-multicellular organism process; GO:0048513 animal organ development; GO:0044767 single-organism developmental process; GO:0048731 system development; GO:0044699 single-organism process; GO:0007275 multicellular organism development; GO:0031099 regeneration; GO:0032501 multicellular organismal process; GO:004…		GO:0008092 cytoskeletal protein binding; GO:0005488 binding; GO:0043167 ion binding; GO:0003779 actin binding; GO:0046872 metal ion binding; GO:0043169 cation binding; GO:0005515 protein binding; GO:0005509 calcium ion binding;	K17276			IPR011992; IPR002048; IPR001715;	EF-hand domain pair; EF-hand domain; Calponin homology domain;
Q5XI77	Annexin OS=Rattus norvegicus GN=Anxa11	0.698	Down	3.95e-05	Anxa11	54.16	27.711	8.3	4	10	4	0.842	0.859	0.87	1.051	0.945	1.005	1.266	1.204	1.214	GO:0006810 transport; GO:0042221 response to chemical; GO:1902578 single-organism localization; GO:0016192 vesicle-mediated transport; GO:0051592 response to calcium ion; GO:0044699 single-organism process; GO:0010035 response to inorganic substance; GO:0050896 response to stimulus; GO:0051179 localization; GO:0006897 endocytosis; GO:0010038 response to metal ion; GO:0044765 single-organism trans…	GO:0016020 membrane; GO:0044421 extracellular region part; GO:0031410 cytoplasmic vesicle; GO:0031982 vesicle; GO:0005737 cytoplasm; GO:0044424 intracellular part; GO:0005623 cell; GO:0044422 organelle part; GO:0043228 non-membrane-bounded organelle; GO:0031974 membrane-enclosed lumen; GO:0070062 extracellular exosome; GO:0005856 cytoskeleton; GO:0005654 nucleoplasm; GO:0070013 intracellular orga…	GO:0003723 RNA binding; GO:0005544 calcium-dependent phospholipid binding; GO:0044877 macromolecular complex binding; GO:0043167 ion binding; GO:0005515 protein binding; GO:0048306 calcium-dependent protein binding; GO:0003823 antigen binding; GO:1901363 heterocyclic compound binding; GO:0097159 organic cyclic compound binding; GO:0005488 binding; GO:0023023 MHC protein complex binding; GO:000554…	K17095
Q62862	Dual specificity mitogen-activated protein kinase kinase 5 OS=Rattus norvegicus GN=Map2k5	0.715	Down	9.94e-05	Map2k5	50.197	1.5188	1.6	1	1	1	0.903	0.888	0.894	0.885	0.92	0.846	1.214	1.303	1.24	GO:0044700 single organism signaling; GO:0010941 regulation of cell death; GO:0032270 positive regulation of cellular protein metabolic process; GO:0009891 positive regulation of biosynthetic process; GO:0018212 peptidyl-tyrosine modification; GO:0044237 cellular metabolic process; GO:0032088 negative regulation of NF-kappaB transcription factor activity; GO:0010594 regulation of endothelial cell…	GO:0043229 intracellular organelle; GO:0016020 membrane; GO:0043232 intracellular non-membrane-bounded organelle; GO:0044430 cytoskeletal part; GO:0044446 intracellular organelle part; GO:0005737 cytoplasm; GO:0044424 intracellular part; GO:0005623 cell; GO:0005829 cytosol; GO:0005819 spindle; GO:0044422 organelle part; GO:0043228 non-membrane-bounded organelle; GO:0043231 intracellular membrane-…	GO:1901265 nucleoside phosphate binding; GO:0016773 phosphotransferase activity, alcohol group as acceptor; GO:0004713 protein tyrosine kinase activity; GO:0005515 protein binding; GO:0004672 protein kinase activity; GO:0004702 signal transducer, downstream of receptor, with serine/threonine kinase activity; GO:0004871 signal transducer activity; GO:1901363 heterocyclic compound binding; GO:00971…	K04463	MAP2K5; mitogen-activated protein kinase kinase 5 [EC:2.7.12.2]	rno04540 Gap junction - Rattus norvegicus (rat); rno04921 Oxytocin signaling pathway - Rattus norvegicus (rat); rno04010 MAPK signaling pathway - Rattus norvegicus (rat); rno04722 Neurotrophin signaling pathway - Rattus norvegicus (rat); rno05418 Fluid shear stress and atherosclerosis - Rattus norvegicus (rat);	IPR000270; IPR000719; IPR011009;	PB1 domain; Protein kinase domain; Protein kinase-like domain;
Q63041	Alpha-1-macroglobulin OS=Rattus norvegicus GN=A1m	0.674	Down	4.45e-05	A1m	167.12	61.012	10.5	17	24	17	0.887	0.863	0.874	0.816	0.907	0.9	1.313	1.249	1.333	GO:0000003 reproduction; GO:0050794 regulation of cellular process; GO:0044707 single-multicellular organism process; GO:0010951 negative regulation of endopeptidase activity; GO:0022414 reproductive process; GO:0060255 regulation of macromolecule metabolic process; GO:0007566 embryo implantation; GO:0044699 single-organism process; GO:0048523 negative regulation of cellular process; GO:0048519 n…	GO:0005615 extracellular space; GO:0044421 extracellular region part; GO:0005576 extracellular region;	GO:0048403 brain-derived neurotrophic factor binding; GO:0048406 nerve growth factor binding; GO:0019838 growth factor binding; GO:0044877 macromolecular complex binding; GO:0061134 peptidase regulator activity; GO:0005515 protein binding; GO:0004857 enzyme inhibitor activity; GO:0098772 molecular function regulator; GO:0004866 endopeptidase inhibitor activity; GO:0004867 serine-type endopeptidas…				IPR002890; IPR011625; IPR009048; IPR014756; IPR001599; IPR008930; IPR019565; IPR011626;	Alpha-2-macroglobulin, N-terminal; Alpha-2-macroglobulin, N-terminal 2; Alpha-macroglobulin, receptor-binding; Immunoglobulin E-set; Alpha-2-macroglobulin; Terpenoid cyclases/protein prenyltransferase alpha-alpha toroid; Alpha-2-macroglobulin, thiol-ester bond-forming; Alpha-macroglobulin complement component;
Q63355	Unconventional myosin-Ic OS=Rattus norvegicus GN=Myo1c	0.707	Down	0.000516	Myo1c	119.81	17.449	7	8	11	8	0.829	0.889	0.91	0.909	0.93	0.809	1.197	1.279	1.243	GO:0030833 regulation of actin filament polymerization; GO:0044700 single organism signaling; GO:0065008 regulation of biological quality; GO:0030335 positive regulation of cell migration; GO:0032273 positive regulation of protein polymerization; GO:0007166 cell surface receptor signaling pathway; GO:1903533 regulation of protein targeting; GO:0040017 positive regulation of locomotion; GO:0023051…	GO:0016020 membrane; GO:0044421 extracellular region part; GO:0098862 cluster of actin-based cell projections; GO:0098857 membrane microdomain; GO:0032587 ruffle membrane; GO:0005737 cytoplasm; GO:0032991 macromolecular complex; GO:0098858 actin-based cell projection; GO:0099080 supramolecular complex; GO:0005623 cell; GO:0044422 organelle part; GO:0043228 non-membrane-bounded organelle; GO:00700…	GO:0051015 actin filament binding; GO:1901265 nucleoside phosphate binding; GO:0003774 motor activity; GO:0005102 receptor binding; GO:0016817 hydrolase activity, acting on acid anhydrides; GO:0016787 hydrolase activity; GO:0005515 protein binding; GO:0017160 Ral GTPase binding; GO:0016887 ATPase activity; GO:1901363 heterocyclic compound binding; GO:0097159 organic cyclic compound binding; GO:00…	K10356			IPR010926; IPR027417; IPR001609;	Class I myosin tail homology domain; P-loop containing nucleoside triphosphate hydrolase; Myosin head, motor domain;
Q63691	Monocyte differentiation antigen CD14 OS=Rattus norvegicus GN=Cd14	0.516	Down	0.00234	Cd14	40.053	1.7011	1.9	1	1	1	0.633	0.792	0.791	0.891	0.937	0.794	1.553	1.266	1.473	GO:0044700 single organism signaling; GO:0060627 regulation of vesicle-mediated transport; GO:0032481 positive regulation of type I interferon production; GO:1903555 regulation of tumor necrosis factor superfamily cytokine production; GO:0071725 response to triacyl bacterial lipopeptide; GO:0032026 response to magnesium ion; GO:0007166 cell surface receptor signaling pathway; GO:0032680 regulatio…	GO:0016020 membrane; GO:0005615 extracellular space; GO:0044421 extracellular region part; GO:0009897 external side of plasma membrane; GO:0098857 membrane microdomain; GO:0071944 cell periphery; GO:0005737 cytoplasm; GO:0031982 vesicle; GO:0046696 lipopolysaccharide receptor complex; GO:0031224 intrinsic component of membrane; GO:0032991 macromolecular complex; GO:0044424 intracellular part; GO:…	GO:0008289 lipid binding; GO:0001530 lipopolysaccharide binding; GO:0097367 carbohydrate derivative binding; GO:0005515 protein binding; GO:0070891 lipoteichoic acid binding; GO:0005488 binding;	K04391	CD14; monocyte differentiation antigen CD14	rno05134 Legionellosis - Rattus norvegicus (rat); rno05221 Acute myeloid leukemia - Rattus norvegicus (rat); rno05202 Transcriptional misregulation in cancer - Rattus norvegicus (rat); rno04640 Hematopoietic cell lineage - Rattus norvegicus (rat); rno05152 Tuberculosis - Rattus norvegicus (rat); rno04620 Toll-like receptor signaling pathway - Rattus norvegicus (rat); rno05146 Amoebiasis - Rattus …	IPR032675;	Leucine-rich repeat domain, L domain-like;
Q63798	Proteasome activator complex subunit 2 OS=Rattus norvegicus GN=Psme2	0.476	Down	0.000216	Psme2	26.857	18.089	15.5	5	5	5	0.703	0.734	0.626	0.955	0.957	1.023	1.506	1.352	1.474	GO:2000045 regulation of G1/S transition of mitotic cell cycle; GO:0050794 regulation of cellular process; GO:0007346 regulation of mitotic cell cycle; GO:0032270 positive regulation of cellular protein metabolic process; GO:0060255 regulation of macromolecule metabolic process; GO:0010564 regulation of cell cycle process; GO:0045862 positive regulation of proteolysis; GO:0009893 positive regulat…	GO:0016020 membrane; GO:0044421 extracellular region part; GO:0000502 proteasome complex; GO:0005737 cytoplasm; GO:0031982 vesicle; GO:0032991 macromolecular complex; GO:0044424 intracellular part; GO:0005623 cell; GO:0005576 extracellular region; GO:1905369 endopeptidase complex; GO:0043226 organelle; GO:0070062 extracellular exosome; GO:1902494 catalytic complex; GO:0022624 proteasome accessory…	GO:0042802 identical protein binding; GO:0030234 enzyme regulator activity; GO:0005488 binding; GO:0061134 peptidase regulator activity; GO:0016504 peptidase activator activity; GO:0061135 endopeptidase regulator activity; GO:0005515 protein binding; GO:0061133 endopeptidase activator activity; GO:0098772 molecular function regulator; GO:0008047 enzyme activator activity;	K06697	PSME2; proteasome activator subunit 2 (PA28 beta)	rno03050 Proteasome - Rattus norvegicus (rat); rno04612 Antigen processing and presentation - Rattus norvegicus (rat);	IPR003186; IPR003185;	Proteasome activator pa28, C-terminal domain; Proteasome activator pa28, N-terminal domain;
Q64232	Very-long-chain enoyl-CoA reductase OS=Rattus norvegicus GN=Tecr	1.363	Up	3.09e-06	Tecr	36.122	23.954	16.9	6	10	6	1.136	1.122	1.139	1.031	1.032	0.968	0.829	0.844	0.819	GO:0016053 organic acid biosynthetic process; GO:0044699 single-organism process; GO:0009058 biosynthetic process; GO:0044255 cellular lipid metabolic process; GO:0044237 cellular metabolic process; GO:0042761 very long-chain fatty acid biosynthetic process; GO:0008610 lipid biosynthetic process; GO:0071704 organic substance metabolic process; GO:0008152 metabolic process; GO:0030497 fatty acid e…	GO:0043229 intracellular organelle; GO:0016020 membrane; GO:0042175 nuclear outer membrane-endoplasmic reticulum membrane network; GO:0005783 endoplasmic reticulum; GO:0044446 intracellular organelle part; GO:0005737 cytoplasm; GO:0031224 intrinsic component of membrane; GO:0012505 endomembrane system; GO:0044424 intracellular part; GO:0005623 cell; GO:0016021 integral component of membrane; GO:0…	GO:0016627 oxidoreductase activity, acting on the CH-CH group of donors; GO:0003824 catalytic activity; GO:0016491 oxidoreductase activity;	K10258	TER; very-long-chain enoyl-CoA reductase [EC:1.3.1.93]	rno00062 Fatty acid elongation - Rattus norvegicus (rat); rno01212 Fatty acid metabolism - Rattus norvegicus (rat); rno01040 Biosynthesis of unsaturated fatty acids - Rattus norvegicus (rat);	IPR001104; IPR029071;	3-oxo-5-alpha-steroid 4-dehydrogenase, C-terminal; Ubiquitin-related domain;
Q642A6	von Willebrand factor A domain-containing protein 1 OS=Rattus norvegicus GN=Vwa1	0.511	Down	0.000261	Vwa1	44.832	4.9762	4.6	2	3	2	0.825	0.759	0.695	0.755	0.846	0.801	1.562	1.456	1.445	GO:0016043 cellular component organization; GO:0044707 single-multicellular organism process; GO:0006950 response to stress; GO:0044763 single-organism cellular process; GO:0044699 single-organism process; GO:0033555 multicellular organismal response to stress; GO:0050896 response to stimulus; GO:0048265 response to pain; GO:0032501 multicellular organismal process; GO:0007610 behavior; GO:004306…	GO:0031012 extracellular matrix; GO:0070062 extracellular exosome; GO:0043226 organelle; GO:0005615 extracellular space; GO:0044421 extracellular region part; GO:0031982 vesicle; GO:1903561 extracellular vesicle; GO:0005578 proteinaceous extracellular matrix; GO:0043227 membrane-bounded organelle; GO:0044420 extracellular matrix component; GO:0005614 interstitial matrix; GO:0005576 extracellular …	GO:0005515 protein binding; GO:0042802 identical protein binding; GO:0005488 binding;				IPR013783; IPR003961; IPR002035;	Immunoglobulin-like fold; Fibronectin type III; von Willebrand factor, type A;
Q642E3	CDK5 regulatory subunit associated protein 3, isoform CRA_b OS=Rattus norvegicus GN=Cdk5rap3	1.345	Up	0.000464	Cdk5rap3	57.134	9.411	9.3	5	6	5	1.096	1.157	1.164	1.08	0.924	1.044	0.868	0.86	0.812	GO:0044700 single organism signaling; GO:0032270 positive regulation of cellular protein metabolic process; GO:0009891 positive regulation of biosynthetic process; GO:0044237 cellular metabolic process; GO:0010564 regulation of cell cycle process; GO:0032088 negative regulation of NF-kappaB transcription factor activity; GO:0071900 regulation of protein serine/threonine kinase activity; GO:000815…	GO:0016020 membrane; GO:0005874 microtubule; GO:0005737 cytoplasm; GO:0032991 macromolecular complex; GO:0044424 intracellular part; GO:0099512 supramolecular fiber; GO:0005623 cell; GO:0099080 supramolecular complex; GO:0044422 organelle part; GO:0043228 non-membrane-bounded organelle; GO:0031974 membrane-enclosed lumen; GO:0005856 cytoskeleton; GO:0005815 microtubule organizing center; GO:00700…	GO:0005488 binding; GO:0019901 protein kinase binding; GO:0051059 NF-kappaB binding; GO:0005515 protein binding; GO:0051019 mitogen-activated protein kinase binding; GO:0044389 ubiquitin-like protein ligase binding; GO:0019900 kinase binding; GO:0008134 transcription factor binding; GO:0019899 enzyme binding; GO:0097371 MDM2/MDM4 family protein binding; GO:0030332 cyclin binding;
Q66HI5	Ferritin OS=Rattus norvegicus GN=Fth1	0.758	Down	0.0042	Fth1	21.099	32.99	11	2	3	2	0.928	0.933	0.874	0.848	1.079	0.826	1.171	1.302	1.133	GO:0050794 regulation of cellular process; GO:0006879 cellular iron ion homeostasis; GO:0065008 regulation of biological quality; GO:0055076 transition metal ion homeostasis; GO:0042127 regulation of cell proliferation; GO:0030001 metal ion transport; GO:0030003 cellular cation homeostasis; GO:0055072 iron ion homeostasis; GO:0044699 single-organism process; GO:0006826 iron ion transport; GO:0048…	GO:0043229 intracellular organelle; GO:0044421 extracellular region part; GO:0005737 cytoplasm; GO:0031982 vesicle; GO:0044754 autolysosome; GO:0044424 intracellular part; GO:0005623 cell; GO:0005576 extracellular region; GO:0005739 mitochondrion; GO:0005776 autophagosome; GO:0043226 organelle; GO:0070062 extracellular exosome; GO:0043231 intracellular membrane-bounded organelle; GO:0005634 nucle…	GO:0005506 iron ion binding; GO:0008199 ferric iron binding; GO:0046914 transition metal ion binding; GO:0005488 binding; GO:0043167 ion binding; GO:0046872 metal ion binding; GO:0043169 cation binding;	K00522	FTH1; ferritin heavy chain [EC:1.16.3.2]	rno04217 Necroptosis - Rattus norvegicus (rat); rno04978 Mineral absorption - Rattus norvegicus (rat); rno04216 Ferroptosis - Rattus norvegicus (rat);	IPR012347; IPR009040; IPR009078; IPR008331;	Ferritin-related; Ferritin-like diiron domain; Ferritin-like superfamily; Ferritin/DPS protein domain;
Q68FX4	Hematopoietic cell-specific LYN substrate 1 OS=Rattus norvegicus GN=Hcls1	0.483	Down	0.00108	Hcls1	52.823	2.7439	3.2	2	2	2	0.725	0.578	0.646	1.025	1.105	1.084	1.447	1.386	1.2	GO:0044085 cellular component biogenesis; GO:0010941 regulation of cell death; GO:0065008 regulation of biological quality; GO:0032270 positive regulation of cellular protein metabolic process; GO:0051896 regulation of protein kinase B signaling; GO:1903533 regulation of protein targeting; GO:0002262 myeloid cell homeostasis; GO:0009891 positive regulation of biosynthetic process; GO:0030832 regu…	GO:0043229 intracellular organelle; GO:0016020 membrane; GO:0071944 cell periphery; GO:0005737 cytoplasm; GO:0032991 macromolecular complex; GO:0044424 intracellular part; GO:0005829 cytosol; GO:0005623 cell; GO:0005667 transcription factor complex; GO:0005886 plasma membrane; GO:0043226 organelle; GO:0043231 intracellular membrane-bounded organelle; GO:0005634 nucleus; GO:0005622 intracellular; …	GO:0008092 cytoskeletal protein binding; GO:0001085 RNA polymerase II transcription factor binding; GO:0005488 binding; GO:0044877 macromolecular complex binding; GO:0019901 protein kinase binding; GO:0003779 actin binding; GO:0005515 protein binding; GO:0019904 protein domain specific binding; GO:0019900 kinase binding; GO:0017124 SH3 domain binding; GO:0019899 enzyme binding; GO:0008134 transcr…	K06106	CTTN; cortactin	rno05100 Bacterial invasion of epithelial cells - Rattus norvegicus (rat); rno04530 Tight junction - Rattus norvegicus (rat); rno05205 Proteoglycans in cancer - Rattus norvegicus (rat);	IPR001452;	SH3 domain;
Q68FY4	Group specific component OS=Rattus norvegicus GN=Gc	0.691	Down	0.000481	Gc	53.518	6.0563	4	2	3	2	0.868	0.839	0.919	0.783	0.922	0.974	1.229	1.326	1.244	GO:1901615 organic hydroxy compound metabolic process; GO:0044281 small molecule metabolic process; GO:0008202 steroid metabolic process; GO:1901360 organic cyclic compound metabolic process; GO:0044699 single-organism process; GO:0044238 primary metabolic process; GO:0071704 organic substance metabolic process; GO:0051234 establishment of localization; GO:0006810 transport; GO:0006775 fat-solubl…	GO:0070062 extracellular exosome; GO:0043226 organelle; GO:0072562 blood microparticle; GO:0005615 extracellular space; GO:0044421 extracellular region part; GO:0031982 vesicle; GO:1903561 extracellular vesicle; GO:0043227 membrane-bounded organelle; GO:0005576 extracellular region; GO:0043230 extracellular organelle;	GO:0097159 organic cyclic compound binding; GO:1902118 calcidiol binding; GO:1902271 D3 vitamins binding; GO:0008092 cytoskeletal protein binding; GO:0019842 vitamin binding; GO:0005488 binding; GO:0003779 actin binding; GO:0008289 lipid binding; GO:0005499 vitamin D binding; GO:0051183 vitamin transporter activity; GO:0005515 protein binding; GO:0005496 steroid binding; GO:0005215 transporter ac…	K12258			IPR014760; IPR020858; IPR015247;	Serum albumin, N-terminal; Serum albumin-like; Vitamin D binding protein, domain III;
Q68G31	Phenazine biosynthesis-like domain-containing protein OS=Rattus norvegicus GN=Pbld	0.655	Down	0.0165	Pbld	31.687	2.6127	6.2	2	3	2	0.871	0.701	0.753	1.258	1	1.024	1.247	1.307	0.995	GO:0051093 negative regulation of developmental process; GO:0065008 regulation of biological quality; GO:0007586 digestion; GO:0010717 regulation of epithelial to mesenchymal transition; GO:0009968 negative regulation of signal transduction; GO:1903533 regulation of protein targeting; GO:0010633 negative regulation of epithelial cell migration; GO:0023051 regulation of signaling; GO:0090317 negat…	GO:0070062 extracellular exosome; GO:0043226 organelle; GO:0044421 extracellular region part; GO:0044464 cell part; GO:0005622 intracellular; GO:0005737 cytoplasm; GO:0031982 vesicle; GO:1903561 extracellular vesicle; GO:0044424 intracellular part; GO:0005623 cell; GO:0043227 membrane-bounded organelle; GO:0005576 extracellular region; GO:0043230 extracellular organelle;	GO:0005515 protein binding; GO:0016853 isomerase activity; GO:0042802 identical protein binding; GO:0003824 catalytic activity; GO:0005488 binding;
Q6AXS3	Protein DEK OS=Rattus norvegicus GN=Dek	0.745	Down	0.0496	Dek	42.892	2.0187	3.7	2	2	2	0.828	0.814	0.839	0.922	1.168	1.226	1.039	1.262	1.029	GO:0050794 regulation of cellular process; GO:0016043 cellular component organization; GO:0006338 chromatin remodeling; GO:2001020 regulation of response to DNA damage stimulus; GO:0060255 regulation of macromolecule metabolic process; GO:0019219 regulation of nucleobase-containing compound metabolic process; GO:0080134 regulation of response to stress; GO:0071704 organic substance metabolic proc…	GO:0043229 intracellular organelle; GO:0043232 intracellular non-membrane-bounded organelle; GO:0005737 cytoplasm; GO:0099512 supramolecular fiber; GO:0044424 intracellular part; GO:0099080 supramolecular complex; GO:0005623 cell; GO:0099081 supramolecular polymer; GO:0043228 non-membrane-bounded organelle; GO:0043231 intracellular membrane-bounded organelle; GO:0043226 organelle; GO:0005634 nucl…	GO:0097159 organic cyclic compound binding; GO:1901363 heterocyclic compound binding; GO:0042393 histone binding; GO:0003677 DNA binding; GO:0003723 RNA binding; GO:0005488 binding; GO:0003676 nucleic acid binding; GO:0005515 protein binding; GO:0003682 chromatin binding;	K17046			IPR003034; IPR009057; IPR014876;	SAP domain; Homeobox domain-like; DEK, C-terminal;
Q6AYC2	Immunity-related GTPase family M protein OS=Rattus norvegicus GN=Irgm	0.512	Down	9.19e-07	Irgm	46.337	26.9	14.4	5	5	5	0.748	0.709	0.726	0.79	0.989	0.965	1.427	1.413	1.423	GO:0035456 response to interferon-beta; GO:0051716 cellular response to stimulus; GO:0006950 response to stress; GO:0034097 response to cytokine; GO:0071310 cellular response to organic substance; GO:0002376 immune system process; GO:0035458 cellular response to interferon-beta; GO:0010033 response to organic substance; GO:0006914 autophagy; GO:0050896 response to stimulus; GO:0044237 cellular me…	GO:0016020 membrane; GO:0005783 endoplasmic reticulum; GO:0042175 nuclear outer membrane-endoplasmic reticulum membrane network; GO:0031090 organelle membrane; GO:0031410 cytoplasmic vesicle; GO:0071944 cell periphery; GO:0005737 cytoplasm; GO:0031982 vesicle; GO:0044433 cytoplasmic vesicle part; GO:0044424 intracellular part; GO:0005623 cell; GO:0044422 organelle part; GO:0005776 autophagosome; …	GO:1901265 nucleoside phosphate binding; GO:0001882 nucleoside binding; GO:0043167 ion binding; GO:0016817 hydrolase activity, acting on acid anhydrides; GO:0016787 hydrolase activity; GO:0000166 nucleotide binding; GO:0017111 nucleoside-triphosphatase activity; GO:1901363 heterocyclic compound binding; GO:0097159 organic cyclic compound binding; GO:0032549 ribonucleoside binding; GO:0097367 carb…	K14139	IRGM; immunity-related GTPase family M protein [EC:3.6.5.-]	rno05145 Toxoplasmosis - Rattus norvegicus (rat);	IPR027417; IPR030385;	P-loop containing nucleoside triphosphate hydrolase; IRG-type guanine nucleotide-binding (G) domain;
Q6AYE7	Interferon-induced protein with tetratricopeptide repeats 3 OS=Rattus norvegicus GN=Ifit3	0.12	Down	1.81e-05	Ifit3	48.055	8.6203	4.1	2	3	2	0.301	0.271	0.227	0.655	0.56	0.656	2.327	2.207	2.124	GO:0050794 regulation of cellular process; GO:0010941 regulation of cell death; GO:0043069 negative regulation of programmed cell death; GO:0042127 regulation of cell proliferation; GO:0002252 immune effector process; GO:0071310 cellular response to organic substance; GO:0043067 regulation of programmed cell death; GO:0098542 defense response to other organism; GO:0048519 negative regulation of b…	GO:0043226 organelle; GO:0043231 intracellular membrane-bounded organelle; GO:0043229 intracellular organelle; GO:0044464 cell part; GO:0005622 intracellular; GO:0005737 cytoplasm; GO:0044424 intracellular part; GO:0043227 membrane-bounded organelle; GO:0005623 cell; GO:0005829 cytosol; GO:0005739 mitochondrion; GO:0044444 cytoplasmic part;	GO:0005515 protein binding; GO:0042802 identical protein binding; GO:0005488 binding;				IPR011990; IPR013026;	Tetratricopeptide-like helical domain; Tetratricopeptide repeat-containing domain;
Q6AYF8	RCG43931 OS=Rattus norvegicus GN=Serpinb9	0.747	Down	0.0237	Serpinb9	42.301	11.629	15.5	6	8	6	0.899	0.891	0.879	1.006	0.937	0.843	1.275	1.093	1.205	GO:0010941 regulation of cell death; GO:0098542 defense response to other organism; GO:0044699 single-organism process; GO:0009607 response to biotic stimulus; GO:0009605 response to external stimulus; GO:0010466 negative regulation of peptidase activity; GO:0002250 adaptive immune response; GO:0001906 cell killing; GO:0002437 inflammatory response to antigenic stimulus; GO:0052548 regulation of …	GO:0005615 extracellular space; GO:0044421 extracellular region part; GO:0044464 cell part; GO:0005622 intracellular; GO:0005737 cytoplasm; GO:0044424 intracellular part; GO:0005623 cell; GO:0005576 extracellular region;	GO:0004867 serine-type endopeptidase inhibitor activity; GO:0030234 enzyme regulator activity; GO:0030414 peptidase inhibitor activity; GO:0061134 peptidase regulator activity; GO:0061135 endopeptidase regulator activity; GO:0098772 molecular function regulator; GO:0004857 enzyme inhibitor activity; GO:0004866 endopeptidase inhibitor activity;	K13963	SERPINB; serpin B	rno05146 Amoebiasis - Rattus norvegicus (rat);	IPR023796;	Serpin domain;
Q6AYJ9	NAD(P)(+)--arginine ADP-ribosyltransferase OS=Rattus norvegicus GN=Art3	0.703	Down	0.00032	Art3	41.712	4.1901	6.7	3	4	3	0.937	0.891	0.855	0.874	0.871	1.022	1.235	1.283	1.299	GO:0006486 protein glycosylation; GO:0043413 macromolecule glycosylation; GO:0009101 glycoprotein biosynthetic process; GO:0044763 single-organism cellular process; GO:0044267 cellular protein metabolic process; GO:0009100 glycoprotein metabolic process; GO:0044699 single-organism process; GO:0009058 biosynthetic process; GO:0044238 primary metabolic process; GO:0044237 cellular metabolic process…		GO:0016763 transferase activity, transferring pentosyl groups; GO:0016757 transferase activity, transferring glycosyl groups; GO:0003824 catalytic activity; GO:0016740 transferase activity; GO:0003956 NAD(P)+-protein-arginine ADP-ribosyltransferase activity;	K00775
Q6DGG9	Calcium signal-modulating cyclophilin ligand OS=Rattus norvegicus GN=Camlg	1.792	Up	0.0103	Camlg	32.79	4.4372	7.1	2	2	2	1.154	1.15	1.125	1.172	1.123	1.365	0.573	0.704	0.636	GO:0050794 regulation of cellular process; GO:0044700 single organism signaling; GO:0001881 receptor recycling; GO:0051716 cellular response to stimulus; GO:0043112 receptor metabolic process; GO:0007166 cell surface receptor signaling pathway; GO:0023051 regulation of signaling; GO:0007169 transmembrane receptor protein tyrosine kinase signaling pathway; GO:0044699 single-organism process; GO:00…	GO:0043226 organelle; GO:0043231 intracellular membrane-bounded organelle; GO:0043229 intracellular organelle; GO:0016020 membrane; GO:0005783 endoplasmic reticulum; GO:0044464 cell part; GO:0005622 intracellular; GO:0005737 cytoplasm; GO:0012505 endomembrane system; GO:0044424 intracellular part; GO:0043227 membrane-bounded organelle; GO:0005623 cell; GO:0044444 cytoplasmic part;	GO:0050839 cell adhesion molecule binding; GO:0005515 protein binding; GO:0005488 binding;	K22385
Q6IRS6	Fetub protein OS=Rattus norvegicus GN=Fetub	0.678	Down	0.0127	Fetub	43.169	2.0154	2.3	1	1	1	0.95	0.967	0.959	0.691	0.626	0.621	1.342	1.359	1.539	GO:0000003 reproduction; GO:0050794 regulation of cellular process; GO:0010951 negative regulation of endopeptidase activity; GO:0035036 sperm-egg recognition; GO:0022414 reproductive process; GO:0060255 regulation of macromolecule metabolic process; GO:0009988 cell-cell recognition; GO:0044699 single-organism process; GO:0031324 negative regulation of cellular metabolic process; GO:0048523 negat…	GO:0070062 extracellular exosome; GO:0043226 organelle; GO:0005615 extracellular space; GO:0044421 extracellular region part; GO:0031982 vesicle; GO:1903561 extracellular vesicle; GO:0043227 membrane-bounded organelle; GO:0005576 extracellular region; GO:0043230 extracellular organelle;	GO:0030234 enzyme regulator activity; GO:0030414 peptidase inhibitor activity; GO:0061134 peptidase regulator activity; GO:0061135 endopeptidase regulator activity; GO:0008191 metalloendopeptidase inhibitor activity; GO:0098772 molecular function regulator; GO:0004857 enzyme inhibitor activity; GO:0004866 endopeptidase inhibitor activity; GO:0004869 cysteine-type endopeptidase inhibitor activity;				IPR000010; IPR025764;	Cystatin domain; Fetuin-B-type cystatin domain;
Q6MG61	Chloride intracellular channel protein 1 OS=Rattus norvegicus GN=Clic1	0.672	Down	0.00044	Clic1	26.98	9.6388	7.9	2	2	2	0.8	0.763	0.798	1.004	1.105	1.15	1.106	1.243	1.162	GO:0050794 regulation of cellular process; GO:0098661 inorganic anion transmembrane transport; GO:0044707 single-multicellular organism process; GO:0065008 regulation of biological quality; GO:0007596 blood coagulation; GO:0034220 ion transmembrane transport; GO:0045778 positive regulation of ossification; GO:0044070 regulation of anion transport; GO:0044699 single-organism process; GO:0006821 ch…	GO:0016020 membrane; GO:0005615 extracellular space; GO:0044421 extracellular region part; GO:0031090 organelle membrane; GO:0071944 cell periphery; GO:0005737 cytoplasm; GO:0031982 vesicle; GO:0032991 macromolecular complex; GO:0031224 intrinsic component of membrane; GO:0044424 intracellular part; GO:0005623 cell; GO:0044422 organelle part; GO:0070062 extracellular exosome; GO:0031965 nuclear m…	GO:0015075 ion transmembrane transporter activity; GO:0022803 passive transmembrane transporter activity; GO:0005253 anion channel activity; GO:0022892 substrate-specific transporter activity; GO:0005515 protein binding; GO:0005254 chloride channel activity; GO:0015267 channel activity; GO:0015103 inorganic anion transmembrane transporter activity; GO:0022891 substrate-specific transmembrane tran…	K05021			IPR010987; IPR004045; IPR012336;	Glutathione S-transferase, C-terminal-like; Glutathione S-transferase, N-terminal; Thioredoxin-like fold;
Q6MGA3	Antigen peptide transporter 2 OS=Rattus norvegicus GN=Tap2	0.367	Down	0.00014	Tap2	77.749	4.7591	4.3	3	3	2	0.558	0.643	0.677	0.737	0.719	0.715	1.669	1.609	1.841	GO:0048002 antigen processing and presentation of peptide antigen; GO:0002474 antigen processing and presentation of peptide antigen via MHC class I; GO:0071702 organic substance transport; GO:0002376 immune system process; GO:0051234 establishment of localization; GO:0006810 transport; GO:0055085 transmembrane transport; GO:0019882 antigen processing and presentation; GO:0019883 antigen processi…	GO:0043229 intracellular organelle; GO:0016020 membrane; GO:0005783 endoplasmic reticulum; GO:0042175 nuclear outer membrane-endoplasmic reticulum membrane network; GO:0098796 membrane protein complex; GO:0005737 cytoplasm; GO:0044446 intracellular organelle part; GO:0012505 endomembrane system; GO:0032991 macromolecular complex; GO:0031224 intrinsic component of membrane; GO:0044424 intracellula…	GO:1901265 nucleoside phosphate binding; GO:0005102 receptor binding; GO:0015399 primary active transmembrane transporter activity; GO:0022892 substrate-specific transporter activity; GO:0016817 hydrolase activity, acting on acid anhydrides; GO:0005515 protein binding; GO:0016787 hydrolase activity; GO:0016887 ATPase activity; GO:0097159 organic cyclic compound binding; GO:1901363 heterocyclic co…	K05654	ABCB3; ATP-binding cassette, subfamily B (MDR/TAP), member 3	rno05168 Herpes simplex infection - Rattus norvegicus (rat); rno02010 ABC transporters - Rattus norvegicus (rat); rno04612 Antigen processing and presentation - Rattus norvegicus (rat); rno04145 Phagosome - Rattus norvegicus (rat); rno05340 Primary immunodeficiency - Rattus norvegicus (rat); rno05163 Human cytomegalovirus infection - Rattus norvegicus (rat);	IPR003593; IPR003439; IPR027417; IPR011527;	AAA+ ATPase domain; ABC transporter-like; P-loop containing nucleoside triphosphate hydrolase; ABC transporter type 1, transmembrane domain;
Q6MGA6	Proteasome subunit beta type OS=Rattus norvegicus GN=Psmb9	0.695	Down	6.4e-05	Psmb9	23.343	2.726	4.1	1	1	1	0.855	0.841	0.871	1.075	0.885	0.879	1.187	1.262	1.246	GO:0052548 regulation of endopeptidase activity; GO:0051603 proteolysis involved in cellular protein catabolic process; GO:0044265 cellular macromolecule catabolic process; GO:0044257 cellular protein catabolic process; GO:2000116 regulation of cysteine-type endopeptidase activity; GO:0080090 regulation of primary metabolic process; GO:0060255 regulation of macromolecule metabolic process; GO:004…	GO:0043229 intracellular organelle; GO:0044421 extracellular region part; GO:0000502 proteasome complex; GO:0005737 cytoplasm; GO:0031982 vesicle; GO:0032991 macromolecular complex; GO:0044424 intracellular part; GO:0005829 cytosol; GO:0005623 cell; GO:0005576 extracellular region; GO:1905369 endopeptidase complex; GO:0043226 organelle; GO:0070062 extracellular exosome; GO:0043231 intracellular m…	GO:0004175 endopeptidase activity; GO:0004298 threonine-type endopeptidase activity; GO:0008233 peptidase activity; GO:0070003 threonine-type peptidase activity; GO:0003824 catalytic activity; GO:0070011 peptidase activity, acting on L-amino acid peptides; GO:0016787 hydrolase activity;	K02741	PSMB9; 20S proteasome subunit beta 9 [EC:3.4.25.1]	rno03050 Proteasome - Rattus norvegicus (rat);	IPR029055;	Nucleophile aminohydrolases, N-terminal;
Q6P7Q6	Galectin OS=Rattus norvegicus GN=Lgals9	0.736	Down	0.0074	Lgals9	36.34	35.436	11.5	3	5	1	0.888	0.842	0.801	1.001	1.121	1.003	1.215	1.029	1.197			GO:0030246 carbohydrate binding; GO:0005488 binding;	K10093			IPR001079; IPR013320;	Galectin, carbohydrate recognition domain; Concanavalin A-like lectin/glucanase domain;
Q6P9V7	Proteasome (Prosome, macropain) activator subunit 1 OS=Rattus norvegicus GN=Psme1	0.443	Down	9.96e-05	Psme1	28.635	57.235	35.7	8	11	8	0.682	0.69	0.602	0.828	0.917	0.96	1.557	1.494	1.409		GO:1902494 catalytic complex; GO:0000502 proteasome complex; GO:0022624 proteasome accessory complex; GO:0044464 cell part; GO:0005622 intracellular; GO:0032991 macromolecular complex; GO:0044424 intracellular part; GO:1905368 peptidase complex; GO:0005623 cell; GO:0043234 protein complex; GO:0008537 proteasome activator complex; GO:1905369 endopeptidase complex;		K06696	PSME1; proteasome activator subunit 1 (PA28 alpha)	rno03050 Proteasome - Rattus norvegicus (rat); rno04612 Antigen processing and presentation - Rattus norvegicus (rat);	IPR003186; IPR003185;	Proteasome activator pa28, C-terminal domain; Proteasome activator pa28, N-terminal domain;
Q6S395	Plectin OS=Rattus norvegicus GN=Plec	0.591	Down	0.00146	Plec	517.53	323.31	38.1	178	355	1	0.84	0.747	0.721	0.94	0.986	1.011	1.371	1.358	1.177		GO:0005856 cytoskeleton; GO:0043226 organelle; GO:0043229 intracellular organelle; GO:0043232 intracellular non-membrane-bounded organelle; GO:0044464 cell part; GO:0005622 intracellular; GO:0044424 intracellular part; GO:0005623 cell; GO:0043228 non-membrane-bounded organelle;	GO:0003779 actin binding; GO:0005515 protein binding; GO:0008092 cytoskeletal protein binding; GO:0005488 binding;	K10388			IPR001715;	Calponin homology domain;
Q6TUH5	LRRGT00069 OS=Rattus norvegicus GN=Tram1	0.704	Down	0.0398	Tram1	58.308	1.7907	1.6	1	1	1	0.806	1.055	0.82	0.702	1.048	0.843	1.464	1.119	1.226		GO:0043229 intracellular organelle; GO:0016020 membrane; GO:0005783 endoplasmic reticulum; GO:0005737 cytoplasm; GO:0031224 intrinsic component of membrane; GO:0012505 endomembrane system; GO:0044424 intracellular part; GO:0005623 cell; GO:0016021 integral component of membrane; GO:0043231 intracellular membrane-bounded organelle; GO:0043226 organelle; GO:0005622 intracellular; GO:0044464 cell pa…					IPR006634; IPR013599;	TRAM/LAG1/CLN8 homology domain; TRAM1-like protein;
Q7TQ70	Ac1873 OS=Rattus norvegicus GN=Fga	0.46	Down	1.63e-05	Fga	86.656	76.036	19.9	17	31	17	0.747	0.758	0.693	0.67	0.667	0.712	1.619	1.601	1.563	GO:0060627 regulation of vesicle-mediated transport; GO:0044085 cellular component biogenesis; GO:0044700 single organism signaling; GO:0010941 regulation of cell death; GO:0007596 blood coagulation; GO:0065008 regulation of biological quality; GO:0032270 positive regulation of cellular protein metabolic process; GO:2000351 regulation of endothelial cell apoptotic process; GO:0072377 blood coagul…	GO:0016020 membrane; GO:0005615 extracellular space; GO:0044421 extracellular region part; GO:0005938 cell cortex; GO:0009897 external side of plasma membrane; GO:0031410 cytoplasmic vesicle; GO:0071944 cell periphery; GO:0031982 vesicle; GO:0005737 cytoplasm; GO:0099568 cytoplasmic region; GO:0032991 macromolecular complex; GO:0044424 intracellular part; GO:0005623 cell; GO:0070062 extracellular…	GO:0050839 cell adhesion molecule binding; GO:0030674 protein binding, bridging; GO:0005102 receptor binding; GO:0005488 binding; GO:0005515 protein binding; GO:0060090 binding, bridging; GO:0005198 structural molecule activity;	K03903	FGA; fibrinogen alpha chain	rno04610 Complement and coagulation cascades - Rattus norvegicus (rat); rno04611 Platelet activation - Rattus norvegicus (rat);	IPR002181; IPR021996; IPR012290; IPR014716; IPR014715;	Fibrinogen, alpha/beta/gamma chain, C-terminal globular domain; Fibrinogen alpha C domain; Fibrinogen, alpha/beta/gamma chain, coiled coil domain; Fibrinogen, alpha/beta/gamma chain, C-terminal globular, subdomain 1; Fibrinogen, alpha/beta/gamma chain, C-terminal globular, subdomain 2;
Q80W57	ATP-binding cassette sub-family G member 2 OS=Rattus norvegicus GN=Abcg2	1.351	Up	0.01	Abcg2	72.96	4.4191	1.7	1	2	1	1.172	0.991	1.184	1.056	1.183	0.946	0.778	0.85	0.85	GO:0001101 response to acid chemical; GO:0015850 organic hydroxy compound transport; GO:0015747 urate transport; GO:0022414 reproductive process; GO:0033344 cholesterol efflux; GO:0030301 cholesterol transport; GO:0071384 cellular response to corticosteroid stimulus; GO:0051241 negative regulation of multicellular organismal process; GO:0044699 single-organism process; GO:1904478 regulation of in…	GO:0016020 membrane; GO:0016324 apical plasma membrane; GO:0031090 organelle membrane; GO:0071944 cell periphery; GO:0005737 cytoplasm; GO:0031224 intrinsic component of membrane; GO:0032991 macromolecular complex; GO:0044424 intracellular part; GO:0005623 cell; GO:0044422 organelle part; GO:0005740 mitochondrial envelope; GO:0098590 plasma membrane region; GO:0005622 intracellular; GO:0044464 ce…	GO:1901265 nucleoside phosphate binding; GO:0015399 primary active transmembrane transporter activity; GO:0046983 protein dimerization activity; GO:0016817 hydrolase activity, acting on acid anhydrides; GO:0005515 protein binding; GO:0016787 hydrolase activity; GO:0016887 ATPase activity; GO:1901363 heterocyclic compound binding; GO:0097159 organic cyclic compound binding; GO:0016462 pyrophosphat…	K05681	ABCG2; ATP-binding cassette, subfamily G (WHITE), member 2	rno02010 ABC transporters - Rattus norvegicus (rat); rno01523 Antifolate resistance - Rattus norvegicus (rat); rno04976 Bile secretion - Rattus norvegicus (rat);	IPR003593; IPR003439; IPR027417; IPR013525;	AAA+ ATPase domain; ABC transporter-like; P-loop containing nucleoside triphosphate hydrolase; ABC-2 type transporter;
Q91ZN1	Coronin-1A OS=Rattus norvegicus GN=Coro1a	0.571	Down	0.000359	Coro1a	51.065	41.902	21.3	11	15	11	0.764	0.775	0.666	1.037	1.033	1.009	1.312	1.255	1.295	GO:0044700 single organism signaling; GO:0060627 regulation of vesicle-mediated transport; GO:0044085 cellular component biogenesis; GO:0002694 regulation of leukocyte activation; GO:0010941 regulation of cell death; GO:0030335 positive regulation of cell migration; GO:0065008 regulation of biological quality; GO:0045321 leukocyte activation; GO:0032944 regulation of mononuclear cell proliferatio…	GO:0016020 membrane; GO:0044421 extracellular region part; GO:0031090 organelle membrane; GO:0099568 cytoplasmic region; GO:0005737 cytoplasm; GO:0044433 cytoplasmic vesicle part; GO:0032991 macromolecular complex; GO:0099080 supramolecular complex; GO:0005623 cell; GO:0044422 organelle part; GO:0005769 early endosome; GO:0043228 non-membrane-bounded organelle; GO:0070062 extracellular exosome; G…	GO:0051015 actin filament binding; GO:0003723 RNA binding; GO:0032036 myosin heavy chain binding; GO:0046983 protein dimerization activity; GO:0044877 macromolecular complex binding; GO:0005515 protein binding; GO:0043548 phosphatidylinositol 3-kinase binding; GO:1901363 heterocyclic compound binding; GO:0097159 organic cyclic compound binding; GO:0008092 cytoskeletal protein binding; GO:0042802 …	K13882	CORO1A; coronin-1A	rno05152 Tuberculosis - Rattus norvegicus (rat); rno04145 Phagosome - Rattus norvegicus (rat);	IPR017986; IPR015943; IPR015048; IPR015049;	WD40-repeat-containing domain; WD40/YVTN repeat-like-containing domain; Domain of unknown function DUF1899; Trimerisation motif;
Q920H8	Hephaestin OS=Rattus norvegicus GN=Heph	0.704	Down	0.00164	Heph	129.59	2.6218	2.2	3	3	2	0.984	0.993	0.956	0.68	0.643	0.623	1.328	1.324	1.517	GO:0006879 cellular iron ion homeostasis; GO:0065008 regulation of biological quality; GO:0055076 transition metal ion homeostasis; GO:0030001 metal ion transport; GO:0030003 cellular cation homeostasis; GO:0055072 iron ion homeostasis; GO:0044699 single-organism process; GO:0006826 iron ion transport; GO:0055082 cellular chemical homeostasis; GO:0051234 establishment of localization; GO:0000041 …	GO:0016323 basolateral plasma membrane; GO:0016020 membrane; GO:0071944 cell periphery; GO:0005737 cytoplasm; GO:0031224 intrinsic component of membrane; GO:0044424 intracellular part; GO:0005623 cell; GO:0016021 integral component of membrane; GO:0005886 plasma membrane; GO:0044459 plasma membrane part; GO:0098590 plasma membrane region; GO:0044464 cell part; GO:0044425 membrane part; GO:0005622…	GO:0016722 oxidoreductase activity, oxidizing metal ions; GO:0005506 iron ion binding; GO:0016724 oxidoreductase activity, oxidizing metal ions, oxygen as acceptor; GO:0046914 transition metal ion binding; GO:0003824 catalytic activity; GO:0005488 binding; GO:0043167 ion binding; GO:0046872 metal ion binding; GO:0043169 cation binding; GO:0004322 ferroxidase activity; GO:0005507 copper ion bindin…	K14735	HEPH; hephaestin [EC:1.16.3.1]	rno04978 Mineral absorption - Rattus norvegicus (rat); rno00860 Porphyrin and chlorophyll metabolism - Rattus norvegicus (rat);	IPR011706; IPR011707; IPR008972;	Multicopper oxidase, type 2; Multicopper oxidase, type 3; Cupredoxin;
Q923Z2	Tropomyosin 1, alpha, isoform CRA_a OS=Rattus norvegicus GN=Tpm1	1.351	Up	9.94e-05	Tpm1	32.792	41.276	41.9	13	17	3	0.97	0.995	0.994	1.231	1.272	1.337	0.706	0.735	0.749
Q925D4	Transmembrane protein 176B OS=Rattus norvegicus GN=Tmem176b	0.627	Down	0.00162	Tmem176b	28.485	10.762	4.9	1	1	1	0.678	0.671	0.598	1.35	1.347	1.411	0.986	0.986	1.133	GO:0050794 regulation of cellular process; GO:0032502 developmental process; GO:0051093 negative regulation of developmental process; GO:2001198 regulation of dendritic cell differentiation; GO:2001199 negative regulation of dendritic cell differentiation; GO:0048869 cellular developmental process; GO:0044763 single-organism cellular process; GO:0051241 negative regulation of multicellular organi…	GO:0043229 intracellular organelle; GO:0016020 membrane; GO:0031090 organelle membrane; GO:0005635 nuclear envelope; GO:0044446 intracellular organelle part; GO:0031967 organelle envelope; GO:0031224 intrinsic component of membrane; GO:0012505 endomembrane system; GO:0044424 intracellular part; GO:0005623 cell; GO:0016021 integral component of membrane; GO:0044422 organelle part; GO:0043226 organ…
Q9EPA0	Dystrophin-related protein 2 OS=Rattus norvegicus GN=Drp2	0.406	Down	5.08e-07	Drp2	108.04	17.326	6.9	7	8	6	0.671	0.643	0.645	0.742	0.781	0.711	1.574	1.615	1.641	GO:0032502 developmental process; GO:0007399 nervous system development; GO:0016043 cellular component organization; GO:0044707 single-multicellular organism process; GO:0007417 central nervous system development; GO:0048731 system development; GO:0044767 single-organism developmental process; GO:0044763 single-organism cellular process; GO:0044699 single-organism process; GO:0007275 multicellula…	GO:0016020 membrane; GO:0030425 dendrite; GO:0042995 cell projection; GO:0071944 cell periphery; GO:0030054 cell junction; GO:0043025 neuronal cell body; GO:0005623 cell; GO:0032279 asymmetric synapse; GO:0005886 plasma membrane; GO:0045202 synapse; GO:0045211 postsynaptic membrane; GO:0043226 organelle; GO:0036477 somatodendritic compartment; GO:0098590 plasma membrane region; GO:0044459 plasma …	GO:0046914 transition metal ion binding; GO:0005488 binding; GO:0043167 ion binding; GO:0043169 cation binding; GO:0046872 metal ion binding; GO:0005515 protein binding; GO:0008270 zinc ion binding;				IPR015154; IPR001202; IPR011992; IPR015153; IPR000433;	EF-hand domain, type 2; WW domain; EF-hand domain pair; EF-hand domain, type 1; Zinc finger, ZZ-type;
Q9EQP5	Prolargin OS=Rattus norvegicus GN=Prelp	0.622	Down	3.83e-05	Prelp	43.179	47.332	25.7	10	15	10	0.843	0.846	0.891	0.741	0.793	0.73	1.426	1.361	1.361	GO:0032502 developmental process; GO:0007569 cell aging; GO:0044767 single-organism developmental process; GO:0007568 aging; GO:0048869 cellular developmental process; GO:0044763 single-organism cellular process; GO:0044699 single-organism process; GO:0009987 cellular process;	GO:0031012 extracellular matrix; GO:0070062 extracellular exosome; GO:0043226 organelle; GO:0005615 extracellular space; GO:0044421 extracellular region part; GO:0031982 vesicle; GO:1903561 extracellular vesicle; GO:0005578 proteinaceous extracellular matrix; GO:0043227 membrane-bounded organelle; GO:0005576 extracellular region; GO:0043230 extracellular organelle;	GO:0005201 extracellular matrix structural constituent; GO:0097367 carbohydrate derivative binding; GO:0005488 binding; GO:0043167 ion binding; GO:0005515 protein binding; GO:0043168 anion binding; GO:0005539 glycosaminoglycan binding; GO:0008201 heparin binding; GO:1901681 sulfur compound binding; GO:0005198 structural molecule activity;	K08125			IPR000372; IPR032675;	Leucine-rich repeat N-terminal domain; Leucine-rich repeat domain, L domain-like;
Q9ERL1	Cytochrome b-245 beta chain OS=Rattus norvegicus GN=Cybb	0.416	Down	0.000183	Cybb	65.371	1.8947	1.4	1	1	1	0.642	0.625	0.521	0.906	1.077	1.124	1.406	1.458	1.437	GO:0044700 single organism signaling; GO:0006801 superoxide metabolic process; GO:1903555 regulation of tumor necrosis factor superfamily cytokine production; GO:0001101 response to acid chemical; GO:0042534 regulation of tumor necrosis factor biosynthetic process; GO:0032680 regulation of tumor necrosis factor production; GO:0042108 positive regulation of cytokine biosynthetic process; GO:190404…	GO:0016020 membrane; GO:0030425 dendrite; GO:0005783 endoplasmic reticulum; GO:0031410 cytoplasmic vesicle; GO:0071944 cell periphery; GO:0031982 vesicle; GO:0005737 cytoplasm; GO:0043025 neuronal cell body; GO:0032991 macromolecular complex; GO:0031224 intrinsic component of membrane; GO:0044424 intracellular part; GO:0005887 integral component of plasma membrane; GO:0005623 cell; GO:0044422 org…	GO:0016174 NAD(P)H oxidase activity; GO:0016651 oxidoreductase activity, acting on NAD(P)H; GO:1901265 nucleoside phosphate binding; GO:0046982 protein heterodimerization activity; GO:0050660 flavin adenine dinucleotide binding; GO:0046983 protein dimerization activity; GO:0043167 ion binding; GO:0005515 protein binding; GO:0000166 nucleotide binding; GO:0048037 cofactor binding; GO:0016175 super…	K21421	NOX2; NADPH oxidase 2 [EC:1.-.-.-]	rno04217 Necroptosis - Rattus norvegicus (rat); rno04670 Leukocyte transendothelial migration - Rattus norvegicus (rat); rno04216 Ferroptosis - Rattus norvegicus (rat); rno05140 Leishmaniasis - Rattus norvegicus (rat); rno04145 Phagosome - Rattus norvegicus (rat); rno04066 HIF-1 signaling pathway - Rattus norvegicus (rat); rno04621 NOD-like receptor signaling pathway - Rattus norvegicus (rat); rn…	IPR017927; IPR013121; IPR013112; IPR017938; IPR013130;	Ferredoxin reductase-type FAD-binding domain; Ferric reductase, NAD binding domain; FAD-binding 8; Riboflavin synthase-like beta-barrel; Ferric reductase transmembrane component-like domain;
Q9JM15	Sodium-coupled neutral amino acid transporter 1 OS=Rattus norvegicus GN=Slc38a1	1.443	Up	0.00242	Slc38a1	53.846	9.2615	7.4	4	4	4	1.225	1.144	1.215	1.022	0.962	0.941	0.893	0.837	0.753	GO:0000003 reproduction; GO:0034220 ion transmembrane transport; GO:0022414 reproductive process; GO:0030001 metal ion transport; GO:0044699 single-organism process; GO:0098656 anion transmembrane transport; GO:0051234 establishment of localization; GO:0007565 female pregnancy; GO:0006868 glutamine transport; GO:1902578 single-organism localization; GO:1903825 organic acid transmembrane transport…	GO:0016020 membrane; GO:0030424 axon; GO:0031226 intrinsic component of plasma membrane; GO:0042995 cell projection; GO:0044459 plasma membrane part; GO:0044425 membrane part; GO:0071944 cell periphery; GO:0044464 cell part; GO:0043005 neuron projection; GO:0031224 intrinsic component of membrane; GO:0005887 integral component of plasma membrane; GO:0005623 cell; GO:0016021 integral component of …	GO:0005342 organic acid transmembrane transporter activity; GO:0022804 active transmembrane transporter activity; GO:0015291 secondary active transmembrane transporter activity; GO:0015075 ion transmembrane transporter activity; GO:0015179 L-amino acid transmembrane transporter activity; GO:0015293 symporter activity; GO:0022892 substrate-specific transporter activity; GO:0015186 L-glutamine tran…	K14990	SLC38A1; solute carrier family 38 (sodium-coupled neutral amino acid transporter), member 1	rno04727 GABAergic synapse - Rattus norvegicus (rat); rno04724 Glutamatergic synapse - Rattus norvegicus (rat);	IPR013057;	Amino acid transporter, transmembrane domain;
Q9JMI1	Acetoacetyl-CoA synthetase OS=Rattus norvegicus GN=Aacs	1.414	Up	0.000783	Aacs	75.039	17.233	8.5	6	6	6	1.263	1.24	1.394	0.831	0.779	0.827	0.921	0.902	0.933	GO:0071331 cellular response to hexose stimulus; GO:0001101 response to acid chemical; GO:0065008 regulation of biological quality; GO:0009746 response to hexose; GO:0048732 gland development; GO:0042593 glucose homeostasis; GO:0048869 cellular developmental process; GO:0050796 regulation of insulin secretion; GO:0023051 regulation of signaling; GO:0044699 single-organism process; GO:0051046 regu…	GO:0044464 cell part; GO:0005622 intracellular; GO:0005737 cytoplasm; GO:0044424 intracellular part; GO:0005623 cell; GO:0005829 cytosol; GO:0044444 cytoplasmic part;	GO:0030729 acetoacetate-CoA ligase activity; GO:0005524 ATP binding; GO:1901265 nucleoside phosphate binding; GO:0001882 nucleoside binding; GO:0043167 ion binding; GO:0016874 ligase activity; GO:0047760 butyrate-CoA ligase activity; GO:0016877 ligase activity, forming carbon-sulfur bonds; GO:0000166 nucleotide binding; GO:0097159 organic cyclic compound binding; GO:1901363 heterocyclic compound …	K01907	AACS; acetoacetyl-CoA synthetase [EC:6.2.1.16]	rno00650 Butanoate metabolism - Rattus norvegicus (rat); rno00280 Valine, leucine and isoleucine degradation - Rattus norvegicus (rat);	IPR032387; IPR000873;	Acetyl-coenzyme A synthetase, N-terminal domain; AMP-dependent synthetase/ligase;
Q9QZA6	CD151 antigen OS=Rattus norvegicus GN=Cd151	0.738	Down	0.00212	Cd151	28.355	14.26	19.8	5	5	5	0.806	0.885	0.862	1.104	1.014	0.97	1.228	1.101	1.131	GO:0050794 regulation of cellular process; GO:0044700 single organism signaling; GO:0051716 cellular response to stimulus; GO:0007165 signal transduction; GO:0050789 regulation of biological process; GO:0007154 cell communication; GO:0007166 cell surface receptor signaling pathway; GO:0044699 single-organism process; GO:0023052 signaling; GO:0050896 response to stimulus; GO:0009987 cellular proce…	GO:0016020 membrane; GO:0031226 intrinsic component of plasma membrane; GO:0044459 plasma membrane part; GO:0044425 membrane part; GO:0044464 cell part; GO:0071944 cell periphery; GO:0031224 intrinsic component of membrane; GO:0005887 integral component of plasma membrane; GO:0005623 cell; GO:0016021 integral component of membrane; GO:0005886 plasma membrane;	GO:0050839 cell adhesion molecule binding; GO:0005102 receptor binding; GO:0005488 binding; GO:0044877 macromolecular complex binding; GO:0005515 protein binding; GO:0005178 integrin binding; GO:0032403 protein complex binding;	K06537			IPR008952;	Tetraspanin, EC2 domain;
Q9R1S9	Midkine OS=Rattus norvegicus GN=Mdk	0.672	Down	0.000958	Mdk	15.406	19.643	24.3	3	3	3	0.929	0.857	0.804	0.924	0.865	0.868	1.333	1.255	1.267	GO:0010941 regulation of cell death; GO:0048732 gland development; GO:0021766 hippocampus development; GO:0051674 localization of cell; GO:0007420 brain development; GO:0048869 cellular developmental process; GO:0043523 regulation of neuron apoptotic process; GO:0009891 positive regulation of biosynthetic process; GO:0044699 single-organism process; GO:0021987 cerebral cortex development; GO:0021…	GO:0042995 cell projection; GO:0005622 intracellular; GO:0044464 cell part; GO:0005737 cytoplasm; GO:0044424 intracellular part; GO:0005623 cell; GO:0005576 extracellular region;	GO:0008083 growth factor activity; GO:0097367 carbohydrate derivative binding; GO:0005102 receptor binding; GO:0005488 binding; GO:0043167 ion binding; GO:0005515 protein binding; GO:0043168 anion binding; GO:0005539 glycosaminoglycan binding; GO:0008201 heparin binding; GO:1901681 sulfur compound binding;	K06828			IPR020089; IPR020090; IPR020091;	Pleiotrophin/Midkine, N-terminal domain; Pleiotrophin/Midkine, C-terminal domain; Pleiotrophin/Midkine disulphide-rich domain;
Q9R1T3	Cathepsin Z OS=Rattus norvegicus GN=Ctsz	0.378	Down	5.98e-05	Ctsz	34.194	34.376	15.4	4	4	4	0.613	0.519	0.589	0.894	0.957	1.065	1.567	1.538	1.453	GO:0044707 single-multicellular organism process; GO:0002009 morphogenesis of an epithelium; GO:0060425 lung morphogenesis; GO:0051603 proteolysis involved in cellular protein catabolic process; GO:0044257 cellular protein catabolic process; GO:0030323 respiratory tube development; GO:0044267 cellular protein metabolic process; GO:0044699 single-organism process; GO:0044237 cellular metabolic pro…	GO:0043229 intracellular organelle; GO:0005615 extracellular space; GO:0005783 endoplasmic reticulum; GO:0044421 extracellular region part; GO:0005737 cytoplasm; GO:0031982 vesicle; GO:0012505 endomembrane system; GO:0044424 intracellular part; GO:0005623 cell; GO:0005576 extracellular region; GO:0043226 organelle; GO:0070062 extracellular exosome; GO:0043231 intracellular membrane-bounded organe…	GO:0004175 endopeptidase activity; GO:0070011 peptidase activity, acting on L-amino acid peptides; GO:0008234 cysteine-type peptidase activity; GO:0008233 peptidase activity; GO:0016787 hydrolase activity; GO:0004197 cysteine-type endopeptidase activity; GO:0003824 catalytic activity;	K08568	CTSZ; cathepsin X [EC:3.4.18.1]	rno04210 Apoptosis - Rattus norvegicus (rat); rno04142 Lysosome - Rattus norvegicus (rat);	IPR000668;	Peptidase C1A, papain C-terminal;
Q9WVJ6	Tissue-type transglutaminase OS=Rattus norvegicus GN=Tgm2	0.514	Down	4.55e-07	Tgm2	76.934	175.77	30	19	34	19	0.729	0.752	0.722	0.867	0.851	0.851	1.44	1.432	1.417	GO:0044085 cellular component biogenesis; GO:0044700 single organism signaling; GO:0010941 regulation of cell death; GO:0065008 regulation of biological quality; GO:0048732 gland development; GO:0035148 tube formation; GO:0031347 regulation of defense response; GO:0044237 cellular metabolic process; GO:0008152 metabolic process; GO:0065003 macromolecular complex assembly; GO:0043122 regulation of…	GO:0016020 membrane; GO:0044421 extracellular region part; GO:0005783 endoplasmic reticulum; GO:0030054 cell junction; GO:0071944 cell periphery; GO:0031982 vesicle; GO:0005737 cytoplasm; GO:0031224 intrinsic component of membrane; GO:0044424 intracellular part; GO:0005623 cell; GO:0070062 extracellular exosome; GO:0005925 focal adhesion; GO:0044464 cell part; GO:0044425 membrane part; GO:0005622…	GO:1901265 nucleoside phosphate binding; GO:0001882 nucleoside binding; GO:0043167 ion binding; GO:0005515 protein binding; GO:0000166 nucleotide binding; GO:0016755 transferase activity, transferring amino-acyl groups; GO:0097159 organic cyclic compound binding; GO:1901363 heterocyclic compound binding; GO:0032549 ribonucleoside binding; GO:0016746 transferase activity, transferring acyl groups;…	K05625	TGM2; transglutaminase 2 [EC:2.3.2.13]	rno05016 Huntington's disease - Rattus norvegicus (rat);	IPR008958; IPR013783; IPR002931; IPR014756; IPR001102;	Transglutaminase, C-terminal; Immunoglobulin-like fold; Transglutaminase-like; Immunoglobulin E-set; Transglutaminase, N-terminal;
Q9Z0K6	Scrapie-responsive protein 1 OS=Rattus norvegicus GN=Scrg1	1.566	Up	0.000283	Scrg1	11.162	6.4448	30.6	3	4	3	1.255	1.21	1.288	0.992	0.983	0.85	0.751	0.803	0.842	GO:0044699 single-organism process; GO:0008283 cell proliferation; GO:0072089 stem cell proliferation; GO:0097168 mesenchymal stem cell proliferation;	GO:0043229 intracellular organelle; GO:0042995 cell projection; GO:0005737 cytoplasm; GO:0012505 endomembrane system; GO:0044424 intracellular part; GO:0005623 cell; GO:0044463 cell projection part; GO:0005576 extracellular region; GO:0043231 intracellular membrane-bounded organelle; GO:0043226 organelle; GO:0044464 cell part; GO:0005622 intracellular; GO:0043005 neuron projection; GO:0043227 mem…
Q9Z1H9	Caveolae-associated protein 3 OS=Rattus norvegicus GN=Cavin3	0.756	Down	0.00532	Cavin3	27.91	14.923	13.7	3	5	3	0.995	0.895	0.842	0.906	0.978	0.856	1.169	1.233	1.212	GO:0043467 regulation of generation of precursor metabolites and energy; GO:0032270 positive regulation of cellular protein metabolic process; GO:0051896 regulation of protein kinase B signaling; GO:0009968 negative regulation of signal transduction; GO:0023051 regulation of signaling; GO:1902533 positive regulation of intracellular signal transduction; GO:0044699 single-organism process; GO:0001…	GO:0016020 membrane; GO:0098857 membrane microdomain; GO:0071944 cell periphery; GO:0005737 cytoplasm; GO:0032991 macromolecular complex; GO:0005901 caveola; GO:0044424 intracellular part; GO:0005623 cell; GO:0005886 plasma membrane; GO:0044459 plasma membrane part; GO:0098590 plasma membrane region; GO:0005622 intracellular; GO:0044464 cell part; GO:0044425 membrane part; GO:0044853 plasma membr…	GO:0005080 protein kinase C binding; GO:0005515 protein binding; GO:0019900 kinase binding; GO:0005488 binding; GO:0019899 enzyme binding; GO:0019901 protein kinase binding;
Q9Z2Z8	7-dehydrocholesterol reductase OS=Rattus norvegicus GN=Dhcr7	1.721	Up	6.27e-05	Dhcr7	54.154	32.004	7.4	3	6	3	1.297	1.379	1.29	0.968	0.962	0.82	0.738	0.799	0.768	GO:0042446 hormone biosynthetic process; GO:0065008 regulation of biological quality; GO:0016132 brassinosteroid biosynthetic process; GO:0001568 blood vessel development; GO:0006066 alcohol metabolic process; GO:0030323 respiratory tube development; GO:0048869 cellular developmental process; GO:0044699 single-organism process; GO:0009058 biosynthetic process; GO:0019216 regulation of lipid metab…	GO:0016020 membrane; GO:0019867 outer membrane; GO:0042175 nuclear outer membrane-endoplasmic reticulum membrane network; GO:0005783 endoplasmic reticulum; GO:0031090 organelle membrane; GO:0005737 cytoplasm; GO:0031224 intrinsic component of membrane; GO:0044424 intracellular part; GO:0005623 cell; GO:0044422 organelle part; GO:0005640 nuclear outer membrane; GO:0031965 nuclear membrane; GO:0044…	GO:1901265 nucleoside phosphate binding; GO:0016628 oxidoreductase activity, acting on the CH-CH group of donors, NAD or NADP as acceptor; GO:0047598 7-dehydrocholesterol reductase activity; GO:0000166 nucleotide binding; GO:0048037 cofactor binding; GO:0016491 oxidoreductase activity; GO:0009918 sterol delta7 reductase activity; GO:0016627 oxidoreductase activity, acting on the CH-CH group of do…	K00213	DHCR7; 7-dehydrocholesterol reductase [EC:1.3.1.21]	rno01100 Metabolic pathways - Rattus norvegicus (rat); rno00100 Steroid biosynthesis - Rattus norvegicus (rat);

## Sheet: CCI7dvssham
Protein accession	Protein description	CCI7d/sham Ratio	Regulated Type	CCI7d/sham P value	Gene name	MW [kDa]	Score	Coverage [%]	Peptides	PSMs	Unique peptides	CCI1d1	CCI1d2	CCI1d3	CCI7d1	CCI7d2	CCI7d3	sham1	sham2	sham3	Biological Process	Cellular Component	Molecular Function	KEGG KO No.	KEGG Gene	KEGG pathway	IPR ID	Domain description
A0A096MJN8	CKLF-like MARVEL transmembrane domain-containing 5 OS=Rattus norvegicus GN=Cmtm5	0.705	Down	0.0353	Cmtm5	11.6	21.784	25.7	2	2	2	0.928	0.891	1.152	0.673	0.996	0.848	1.142	1.232	1.198		GO:0031224 intrinsic component of membrane; GO:0016020 membrane; GO:0016021 integral component of membrane; GO:0044425 membrane part;
A0A096MK54	RCG24674, isoform CRA_e OS=Rattus norvegicus GN=Synm	0.734	Down	0.00214	Synm	140.76	70.587	17.2	22	26	22	0.989	0.954	0.961	0.852	0.903	0.842	1.203	1.094	1.242	GO:0044707 single-multicellular organism process; GO:0016043 cellular component organization; GO:0003012 muscle system process; GO:0003008 system process; GO:0045104 intermediate filament cytoskeleton organization; GO:0045103 intermediate filament-based process; GO:0050879 multicellular organismal movement; GO:0044763 single-organism cellular process; GO:0006941 striated muscle contraction; GO:00…	GO:0016020 membrane; GO:0071944 cell periphery; GO:0030054 cell junction; GO:0030016 myofibril; GO:0005737 cytoplasm; GO:0099512 supramolecular fiber; GO:0044424 intracellular part; GO:0099080 supramolecular complex; GO:0005623 cell; GO:0044422 organelle part; GO:0043228 non-membrane-bounded organelle; GO:0005856 cytoskeleton; GO:0005622 intracellular; GO:0044464 cell part; GO:0005912 adherens ju…	GO:0008092 cytoskeletal protein binding; GO:0005200 structural constituent of cytoskeleton; GO:0019215 intermediate filament binding; GO:0017166 vinculin binding; GO:0005488 binding; GO:0044877 macromolecular complex binding; GO:0005515 protein binding; GO:0008307 structural constituent of muscle; GO:0005198 structural molecule activity; GO:0032403 protein complex binding;
A0A096P6L8	Fibronectin OS=Rattus norvegicus GN=Fn1	0.649	Down	0.00222	Fn1	272.44	234.43	10.7	25	28	25	0.822	0.765	0.779	0.881	0.884	0.89	1.416	1.35	1.323	GO:0044085 cellular component biogenesis; GO:0030335 positive regulation of cell migration; GO:0065008 regulation of biological quality; GO:0032270 positive regulation of cellular protein metabolic process; GO:0032989 cellular component morphogenesis; GO:0044237 cellular metabolic process; GO:0045927 positive regulation of growth; GO:0001558 regulation of cell growth; GO:0007492 endoderm developm…	GO:0016020 membrane; GO:0005615 extracellular space; GO:0044421 extracellular region part; GO:0016324 apical plasma membrane; GO:0071944 cell periphery; GO:0005737 cytoplasm; GO:0031982 vesicle; GO:0032991 macromolecular complex; GO:0044424 intracellular part; GO:0005623 cell; GO:0044420 extracellular matrix component; GO:0005604 basement membrane; GO:0005605 basal lamina; GO:0070062 extracellula…	GO:0005102 receptor binding; GO:0044877 macromolecular complex binding; GO:0061134 peptidase regulator activity; GO:0016504 peptidase activator activity; GO:0005178 integrin binding; GO:0005515 protein binding; GO:0098772 molecular function regulator; GO:0002020 protease binding; GO:0050839 cell adhesion molecule binding; GO:0042802 identical protein binding; GO:0030234 enzyme regulator activity;…	K05717	FN1; fibronectin 1	rno04510 Focal adhesion - Rattus norvegicus (rat); rno04810 Regulation of actin cytoskeleton - Rattus norvegicus (rat); rno04151 PI3K-Akt signaling pathway - Rattus norvegicus (rat); rno05165 Human papillomavirus infection - Rattus norvegicus (rat); rno05222 Small cell lung cancer - Rattus norvegicus (rat); rno05146 Amoebiasis - Rattus norvegicus (rat); rno05205 Proteoglycans in cancer - Rattus n…	IPR000083; IPR013783; IPR013806; IPR003961; IPR000562;	Fibronectin, type I; Immunoglobulin-like fold; Kringle-like fold; Fibronectin type III; Fibronectin, type II, collagen-binding;
A0A0A0MXU8	Caveolin OS=Rattus norvegicus GN=Cav2	0.656	Down	0.001	Cav2	18.236	1.9878	4.9	1	1	1	0.981	1.096	1.047	0.797	0.806	0.744	1.231	1.251	1.095	GO:0044409 entry into host; GO:0044085 cellular component biogenesis; GO:0044700 single organism signaling; GO:0065008 regulation of biological quality; GO:0032270 positive regulation of cellular protein metabolic process; GO:0007166 cell surface receptor signaling pathway; GO:1903845 negative regulation of cellular response to transforming growth factor beta stimulus; GO:0010564 regulation of ce…	GO:0016020 membrane; GO:0031090 organelle membrane; GO:0019898 extrinsic component of membrane; GO:0031410 cytoplasmic vesicle; GO:0098857 membrane microdomain; GO:0030054 cell junction; GO:0071944 cell periphery; GO:0005737 cytoplasm; GO:0031982 vesicle; GO:0044433 cytoplasmic vesicle part; GO:0032991 macromolecular complex; GO:0031224 intrinsic component of membrane; GO:0044424 intracellular pa…	GO:0032947 protein complex scaffold; GO:0042802 identical protein binding; GO:0030674 protein binding, bridging; GO:0046982 protein heterodimerization activity; GO:0042803 protein homodimerization activity; GO:0005488 binding; GO:0046983 protein dimerization activity; GO:0019901 protein kinase binding; GO:0097110 scaffold protein binding; GO:0005515 protein binding; GO:0060090 binding, bridging; …	K12958	CAV2; caveolin 2	rno04510 Focal adhesion - Rattus norvegicus (rat); rno05100 Bacterial invasion of epithelial cells - Rattus norvegicus (rat); rno04144 Endocytosis - Rattus norvegicus (rat); rno05418 Fluid shear stress and atherosclerosis - Rattus norvegicus (rat); rno05205 Proteoglycans in cancer - Rattus norvegicus (rat);
A0A0G2JSK1	RCG20603 OS=Rattus norvegicus GN=Serpina3c	0.458	Down	0.000936	Serpina3c	46.477	2.002	5	2	3	1	0.877	0.896	1.019	0.712	0.693	0.568	1.544	1.29	1.471	GO:0050794 regulation of cellular process; GO:0051093 negative regulation of developmental process; GO:0010951 negative regulation of endopeptidase activity; GO:0010941 regulation of cell death; GO:0042127 regulation of cell proliferation; GO:0060255 regulation of macromolecule metabolic process; GO:0043067 regulation of programmed cell death; GO:0051241 negative regulation of multicellular organ…	GO:0005615 extracellular space; GO:0044421 extracellular region part; GO:0005576 extracellular region;	GO:0004867 serine-type endopeptidase inhibitor activity; GO:0030234 enzyme regulator activity; GO:0030414 peptidase inhibitor activity; GO:0061134 peptidase regulator activity; GO:0061135 endopeptidase regulator activity; GO:0098772 molecular function regulator; GO:0004857 enzyme inhibitor activity; GO:0004866 endopeptidase inhibitor activity;	K04525			IPR023796;	Serpin domain;
A0A0G2JSP8	Creatine kinase M-type OS=Rattus norvegicus GN=Ckm	0.689	Down	0.0012	Ckm	43.018	11.442	15	6	14	5	1.032	1.128	1.078	0.77	0.814	0.762	1.083	1.093	1.227	GO:0016310 phosphorylation; GO:0046314 phosphocreatine biosynthetic process; GO:0042398 cellular modified amino acid biosynthetic process; GO:0006807 nitrogen compound metabolic process; GO:0009058 biosynthetic process; GO:1901566 organonitrogen compound biosynthetic process; GO:1901576 organic substance biosynthetic process; GO:0044237 cellular metabolic process; GO:0006796 phosphate-containing …		GO:0005524 ATP binding; GO:1901265 nucleoside phosphate binding; GO:0004111 creatine kinase activity; GO:0001882 nucleoside binding; GO:0043167 ion binding; GO:0016775 phosphotransferase activity, nitrogenous group as acceptor; GO:0000166 nucleotide binding; GO:0097159 organic cyclic compound binding; GO:1901363 heterocyclic compound binding; GO:0032549 ribonucleoside binding; GO:0097367 carbohyd…	K00933	E2.7.3.2; creatine kinase [EC:2.7.3.2]	rno01100 Metabolic pathways - Rattus norvegicus (rat); rno00330 Arginine and proline metabolism - Rattus norvegicus (rat);	IPR022413; IPR022414; IPR014746;	ATP:guanido phosphotransferase, N-terminal; ATP:guanido phosphotransferase, catalytic domain; Glutamine synthetase/guanido kinase, catalytic domain;
A0A0G2JSR9	45 kDa calcium-binding protein OS=Rattus norvegicus GN=Sdf4	0.732	Down	0.013	Sdf4	44.321	4.1186	6.8	3	3	3	1.061	0.84	0.819	0.811	0.946	0.931	1.11	1.221	1.339	GO:0032502 developmental process; GO:0030154 cell differentiation; GO:0044767 single-organism developmental process; GO:0048869 cellular developmental process; GO:0044763 single-organism cellular process; GO:0044699 single-organism process; GO:0045444 fat cell differentiation; GO:0009987 cellular process;	GO:0097708 intracellular vesicle; GO:0043229 intracellular organelle; GO:0016020 membrane; GO:0044421 extracellular region part; GO:0005770 late endosome; GO:0031410 cytoplasmic vesicle; GO:0044446 intracellular organelle part; GO:0005737 cytoplasm; GO:0031982 vesicle; GO:0005796 Golgi lumen; GO:0012505 endomembrane system; GO:0044424 intracellular part; GO:0005623 cell; GO:0005576 extracellular …	GO:0043169 cation binding; GO:0046872 metal ion binding; GO:0005509 calcium ion binding; GO:0005488 binding; GO:0043167 ion binding;	K19934			IPR002048; IPR011992;	EF-hand domain; EF-hand domain pair;
A0A0G2JSS9	Atlastin-3 OS=Rattus norvegicus GN=Atl3	0.717	Down	0.00618	Atl3	60.249	7.9641	10.6	6	8	5	1.067	1.096	1.103	0.879	0.755	0.723	1.146	1.078	1.063	GO:0044085 cellular component biogenesis; GO:0016043 cellular component organization; GO:0010256 endomembrane system organization; GO:0071822 protein complex subunit organization; GO:0051260 protein homooligomerization; GO:0051259 protein oligomerization; GO:0043933 macromolecular complex subunit organization; GO:0022607 cellular component assembly; GO:0007030 Golgi organization; GO:0065003 macro…	GO:0016020 membrane; GO:0043229 intracellular organelle; GO:0005783 endoplasmic reticulum; GO:0044446 intracellular organelle part; GO:0005737 cytoplasm; GO:0031224 intrinsic component of membrane; GO:0012505 endomembrane system; GO:0044424 intracellular part; GO:0005623 cell; GO:0016021 integral component of membrane; GO:0044422 organelle part; GO:0043231 intracellular membrane-bounded organelle…	GO:1901265 nucleoside phosphate binding; GO:0001882 nucleoside binding; GO:0043167 ion binding; GO:0016817 hydrolase activity, acting on acid anhydrides; GO:0005515 protein binding; GO:0016787 hydrolase activity; GO:0000166 nucleotide binding; GO:0017111 nucleoside-triphosphatase activity; GO:1901363 heterocyclic compound binding; GO:0097159 organic cyclic compound binding; GO:0032549 ribonucleos…	K17339			IPR015894; IPR027417; IPR030386; IPR003191;	Guanylate-binding protein, N-terminal; P-loop containing nucleoside triphosphate hydrolase; GB1/RHD3-type guanine nucleotide-binding (G) domain; Guanylate-binding protein, C-terminal;
A0A0G2JST1	Adhesion G protein-coupled receptor G6 OS=Rattus norvegicus GN=Adgrg6	0.649	Down	0.00982	Adgrg6	133.22	1.7568	0.7	1	1	1	0.763	0.949	0.768	0.788	0.81	1.008	1.449	1.209	1.359	GO:0044700 single organism signaling; GO:0051349 positive regulation of lyase activity; GO:0007272 ensheathment of neurons; GO:0007166 cell surface receptor signaling pathway; GO:0048869 cellular developmental process; GO:0009891 positive regulation of biosynthetic process; GO:0014037 Schwann cell differentiation; GO:0022008 neurogenesis; GO:0044699 single-organism process; GO:0030819 positive re…	GO:0016020 membrane; GO:0005622 intracellular; GO:0044464 cell part; GO:0071944 cell periphery; GO:0044425 membrane part; GO:0031224 intrinsic component of membrane; GO:0005623 cell; GO:0016021 integral component of membrane; GO:0005886 plasma membrane;	GO:0038023 signaling receptor activity; GO:0060089 molecular transducer activity; GO:0004872 receptor activity; GO:0043236 laminin binding; GO:0005488 binding; GO:0004930 G-protein coupled receptor activity; GO:0005515 protein binding; GO:0004888 transmembrane signaling receptor activity; GO:0004871 signal transducer activity; GO:0050840 extracellular matrix binding; GO:0099600 transmembrane rece…	K08463			IPR000859; IPR017981; IPR013320; IPR000203;	CUB domain; GPCR, family 2-like; Concanavalin A-like lectin/glucanase domain; GPS motif;
A0A0G2JSW3	Globin a4 OS=Rattus norvegicus GN=Hbb	0.46	Down	0.000216	Hbb	15.965	11.8	72.1	10	43	1	0.855	0.857	0.766	0.722	0.75	0.617	1.483	1.522	1.54	GO:0015671 oxygen transport; GO:0006810 transport; GO:0015669 gas transport; GO:1902578 single-organism localization; GO:0044699 single-organism process; GO:0051179 localization; GO:0051234 establishment of localization; GO:0044765 single-organism transport;	GO:0044464 cell part; GO:0005622 intracellular; GO:0005833 hemoglobin complex; GO:0005737 cytoplasm; GO:0032991 macromolecular complex; GO:0044424 intracellular part; GO:0044445 cytosolic part; GO:0043234 protein complex; GO:0005623 cell; GO:0005829 cytosol; GO:0044444 cytoplasmic part;	GO:0097159 organic cyclic compound binding; GO:1901363 heterocyclic compound binding; GO:0020037 heme binding; GO:0005506 iron ion binding; GO:0046914 transition metal ion binding; GO:0019825 oxygen binding; GO:0005488 binding; GO:0043167 ion binding; GO:0022892 substrate-specific transporter activity; GO:0046872 metal ion binding; GO:0043169 cation binding; GO:0005344 oxygen transporter activity…	K13823	HBB; hemoglobin subunit beta	rno05144 Malaria - Rattus norvegicus (rat); rno05143 African trypanosomiasis - Rattus norvegicus (rat);	IPR009050; IPR000971; IPR012292;	Globin-like; Globin; Globin/Protoglobin;
A0A0G2JT86	Sterile alpha motif domain containing 9-like OS=Rattus norvegicus GN=LOC500013	0.558	Down	1.77e-05	LOC500013	176.63	17.793	4.1	7	9	7	0.444	0.442	0.472	0.933	0.945	0.921	1.737	1.609	1.666							IPR013761; IPR027417;	Sterile alpha motif/pointed domain; P-loop containing nucleoside triphosphate hydrolase;
A0A0G2JUA5	AHNAK nucleoprotein OS=Rattus norvegicus GN=Ahnak	0.748	Down	3.05e-06	Ahnak	581.12	188.97	19.8	35	45	35	0.861	0.831	0.811	0.933	0.955	0.947	1.25	1.261	1.277	GO:0050794 regulation of cellular process; GO:0044085 cellular component biogenesis; GO:0016043 cellular component organization; GO:0060255 regulation of macromolecule metabolic process; GO:0019219 regulation of nucleobase-containing compound metabolic process; GO:0051259 protein oligomerization; GO:0022607 cellular component assembly; GO:1901019 regulation of calcium ion transmembrane transporte…	GO:0016020 membrane; GO:0044421 extracellular region part; GO:0031090 organelle membrane; GO:0098857 membrane microdomain; GO:0071944 cell periphery; GO:0044291 cell-cell contact zone; GO:0030054 cell junction; GO:0030016 myofibril; GO:0005737 cytoplasm; GO:0031982 vesicle; GO:0099512 supramolecular fiber; GO:0044424 intracellular part; GO:0099080 supramolecular complex; GO:0005911 cell-cell junc…	GO:0097159 organic cyclic compound binding; GO:1901363 heterocyclic compound binding; GO:0050839 cell adhesion molecule binding; GO:0003723 RNA binding; GO:0005488 binding; GO:0045296 cadherin binding; GO:0003676 nucleic acid binding; GO:0044548 S100 protein binding; GO:0005515 protein binding; GO:0005198 structural molecule activity; GO:0097493 structural molecule activity conferring elasticity;				IPR001478;	PDZ domain;
A0A0G2JUI3	Disks large-associated protein 2 OS=Rattus norvegicus GN=Dlgap2	0.764	Down	0.000421	Dlgap2	108.59	17.396	9.4	9	9	8	1.041	1.138	1.044	0.855	0.791	0.806	1.059	1.089	1.062	GO:0044700 single organism signaling; GO:0007154 cell communication; GO:0007267 cell-cell signaling; GO:0099536 synaptic signaling; GO:0044763 single-organism cellular process; GO:0044699 single-organism process; GO:0099537 trans-synaptic signaling; GO:0098916 anterograde trans-synaptic signaling; GO:0007268 chemical synaptic transmission; GO:0023052 signaling; GO:0009987 cellular process; GO:000…
A0A0G2JUX5	Transcriptional activator protein Pur-beta OS=Rattus norvegicus GN=Purb	0.755	Down	0.0212	Purb	33.532	5.5458	20.8	6	11	1	0.86	0.818	0.776	1.069	0.866	0.929	1.152	1.324	1.319	GO:0050794 regulation of cellular process; GO:0060255 regulation of macromolecule metabolic process; GO:0048869 cellular developmental process; GO:0019219 regulation of nucleobase-containing compound metabolic process; GO:0044699 single-organism process; GO:0048523 negative regulation of cellular process; GO:0031324 negative regulation of cellular metabolic process; GO:0048519 negative regulation…	GO:0043229 intracellular organelle; GO:0043232 intracellular non-membrane-bounded organelle; GO:0043601 nuclear replisome; GO:0044446 intracellular organelle part; GO:0032991 macromolecular complex; GO:0031981 nuclear lumen; GO:0044424 intracellular part; GO:0005623 cell; GO:0044422 organelle part; GO:0043596 nuclear replication fork; GO:0044427 chromosomal part; GO:0043228 non-membrane-bounded o…	GO:0000981 RNA polymerase II transcription factor activity, sequence-specific DNA binding; GO:0003677 DNA binding; GO:0003723 RNA binding; GO:0000976 transcription regulatory region sequence-specific DNA binding; GO:0003690 double-stranded DNA binding; GO:1990837 sequence-specific double-stranded DNA binding; GO:0001012 RNA polymerase II regulatory region DNA binding; GO:0003697 single-stranded D…	K21799
A0A0G2JVW6	Similar to OEF2 OS=Rattus norvegicus GN=Samd9	0.318	Down	0.00158	Samd9	184.5	1.9509	0.6	1	1	1	0.332	0.537	0.45	0.645	0.703	0.566	2.546	1.619	1.851	GO:0016043 cellular component organization; GO:0090174 organelle membrane fusion; GO:0016192 vesicle-mediated transport; GO:0044763 single-organism cellular process; GO:0061025 membrane fusion; GO:0044699 single-organism process; GO:0016050 vesicle organization; GO:0044802 single-organism membrane organization; GO:0048284 organelle fusion; GO:0051234 establishment of localization; GO:0006810 tran…	GO:0097708 intracellular vesicle; GO:0043229 intracellular organelle; GO:0031410 cytoplasmic vesicle; GO:0031982 vesicle; GO:0005737 cytoplasm; GO:0012505 endomembrane system; GO:0044424 intracellular part; GO:0005829 cytosol; GO:0005623 cell; GO:0005769 early endosome; GO:0043226 organelle; GO:0043231 intracellular membrane-bounded organelle; GO:0005622 intracellular; GO:0044464 cell part; GO:00…	GO:0005515 protein binding; GO:0005488 binding;				IPR013761; IPR001660; IPR027417;	Sterile alpha motif/pointed domain; Sterile alpha motif domain; P-loop containing nucleoside triphosphate hydrolase;
A0A0G2JX64	Tropomyosin 1, alpha, isoform CRA_i OS=Rattus norvegicus GN=Tpm1	1.475	Up	3.69e-05	Tpm1	32.708	45.924	44.4	14	18	3	1.022	0.95	0.887	1.216	1.212	1.157	0.819	0.794	0.818				K10373	TPM1; tropomyosin 1	rno05414 Dilated cardiomyopathy (DCM) - Rattus norvegicus (rat); rno04260 Cardiac muscle contraction - Rattus norvegicus (rat); rno04261 Adrenergic signaling in cardiomyocytes - Rattus norvegicus (rat); rno05206 MicroRNAs in cancer - Rattus norvegicus (rat); rno05410 Hypertrophic cardiomyopathy (HCM) - Rattus norvegicus (rat);
A0A0G2JYK4	Putative uncharacterized protein RGD1306595 OS=Rattus norvegicus GN=Tefm	0.529	Down	0.00276	Tefm	38.434	1.5039	2.4	1	1	1	0.793	0.862	0.759	0.926	0.685	0.709	1.397	1.513	1.478			GO:0097159 organic cyclic compound binding; GO:1901363 heterocyclic compound binding; GO:0005488 binding; GO:0003676 nucleic acid binding;				IPR012337; IPR010994;	Ribonuclease H-like domain; RuvA domain 2-like;
A0A0G2K023	Laminin subunit gamma 3 OS=Rattus norvegicus GN=Lamc3	0.659	Down	0.0301	Lamc3	172.53	24.239	4.2	5	5	5	0.978	1.155	0.925	0.905	0.74	0.743	1.182	1.442	1.001	GO:0016043 cellular component organization; GO:0044707 single-multicellular organism process; GO:0043010 camera-type eye development; GO:0007601 visual perception; GO:0014002 astrocyte development; GO:0048869 cellular developmental process; GO:0032989 cellular component morphogenesis; GO:0022008 neurogenesis; GO:0044699 single-organism process; GO:0048468 cell development; GO:0050877 neurological…	GO:0031012 extracellular matrix; GO:0044421 extracellular region part; GO:0044420 extracellular matrix component; GO:0005576 extracellular region; GO:0005604 basement membrane; GO:0005578 proteinaceous extracellular matrix;	GO:0005515 protein binding; GO:0005488 binding;	K06247	LAMC3; laminin, gamma 3	rno04510 Focal adhesion - Rattus norvegicus (rat); rno04151 PI3K-Akt signaling pathway - Rattus norvegicus (rat); rno05165 Human papillomavirus infection - Rattus norvegicus (rat); rno05222 Small cell lung cancer - Rattus norvegicus (rat); rno05146 Amoebiasis - Rattus norvegicus (rat); rno04512 ECM-receptor interaction - Rattus norvegicus (rat); rno05200 Pathways in cancer - Rattus norvegicus (ra…	IPR000034; IPR002049; IPR000742; IPR008211; IPR008979;	Laminin IV; Laminin EGF domain; EGF-like domain; Laminin, N-terminal; Galactose-binding domain-like;
A0A0G2K089	DENN domain-containing 4C OS=Rattus norvegicus GN=Dennd4c	0.435	Down	0.000179	Dennd4c	211.08	4.0661	1.1	2	2	2	0.732	0.787	0.738	0.767	0.641	0.678	1.685	1.507	1.602	GO:0016043 cellular component organization; GO:0010256 endomembrane system organization; GO:0071310 cellular response to organic substance; GO:1901700 response to oxygen-containing compound; GO:0044699 single-organism process; GO:0050896 response to stimulus; GO:1990778 protein localization to cell periphery; GO:1901653 cellular response to peptide; GO:1902578 single-organism localization; GO:005…	GO:0097708 intracellular vesicle; GO:0016020 membrane; GO:0043229 intracellular organelle; GO:0030904 retromer complex; GO:0031410 cytoplasmic vesicle; GO:0071944 cell periphery; GO:0098796 membrane protein complex; GO:0005737 cytoplasm; GO:0031982 vesicle; GO:0032991 macromolecular complex; GO:0012505 endomembrane system; GO:0044424 intracellular part; GO:0005829 cytosol; GO:0005623 cell; GO:000…	GO:0005088 Ras guanyl-nucleotide exchange factor activity; GO:0098772 molecular function regulator; GO:0017112 Rab guanyl-nucleotide exchange factor activity; GO:0005085 guanyl-nucleotide exchange factor activity;	K20163			IPR005113; IPR005112; IPR001194; IPR023341;	uDENN domain; dDENN domain; DENN domain; MABP domain;
A0A0G2K0D3	Leiomodin-1 OS=Rattus norvegicus GN=Lmod1	1.672	Up	0.00126	Lmod1	66.215	3.0921	1.5	1	1	1	1.076	1.045	1.01	1.159	1.379	1.153	0.703	0.752	0.753	GO:0050794 regulation of cellular process; GO:0030833 regulation of actin filament polymerization; GO:0016043 cellular component organization; GO:0003012 muscle system process; GO:0065008 regulation of biological quality; GO:0032273 positive regulation of protein polymerization; GO:0051694 pointed-end actin filament capping; GO:0030835 negative regulation of actin filament depolymerization; GO:00…	GO:0043229 intracellular organelle; GO:0099513 polymeric cytoskeletal fiber; GO:0043232 intracellular non-membrane-bounded organelle; GO:0044430 cytoskeletal part; GO:0030016 myofibril; GO:0044446 intracellular organelle part; GO:0005737 cytoplasm; GO:0099512 supramolecular fiber; GO:0044424 intracellular part; GO:0005829 cytosol; GO:0099080 supramolecular complex; GO:0005623 cell; GO:0015629 act…	GO:0003779 actin binding; GO:0005523 tropomyosin binding; GO:0005515 protein binding; GO:0008092 cytoskeletal protein binding; GO:0005488 binding;	K22030			IPR003124; IPR032675;	WH2 domain; Leucine-rich repeat domain, L domain-like;
A0A0G2K278	Glutathione peroxidase OS=Rattus norvegicus GN=Gpx2	0.743	Down	0.0135	Gpx2	21.824	3.3332	5.8	1	2	1	0.903	0.798	0.87	0.85	0.895	1.04	1.336	1.175	1.238	GO:0008152 metabolic process; GO:1990748 cellular detoxification; GO:0042221 response to chemical; GO:0006950 response to stress; GO:0055114 oxidation-reduction process; GO:0044710 single-organism metabolic process; GO:0009636 response to toxic substance; GO:0006979 response to oxidative stress; GO:0044699 single-organism process; GO:0098869 cellular oxidant detoxification; GO:0050896 response to…	GO:0070062 extracellular exosome; GO:0043226 organelle; GO:0044421 extracellular region part; GO:0031982 vesicle; GO:1903561 extracellular vesicle; GO:0043227 membrane-bounded organelle; GO:0005576 extracellular region; GO:0043230 extracellular organelle;	GO:0016209 antioxidant activity; GO:0004601 peroxidase activity; GO:0004602 glutathione peroxidase activity; GO:0003824 catalytic activity; GO:0016491 oxidoreductase activity; GO:0016684 oxidoreductase activity, acting on peroxide as acceptor;	K00432	gpx; glutathione peroxidase [EC:1.11.1.9]	rno00480 Glutathione metabolism - Rattus norvegicus (rat); rno05014 Amyotrophic lateral sclerosis (ALS) - Rattus norvegicus (rat); rno05016 Huntington's disease - Rattus norvegicus (rat); rno00590 Arachidonic acid metabolism - Rattus norvegicus (rat); rno04918 Thyroid hormone synthesis - Rattus norvegicus (rat);	IPR012336;	Thioredoxin-like fold;
A0A0G2K2T6	Interleukin enhancer-binding factor 3 OS=Rattus norvegicus GN=Ilf3	0.651	Down	2.68e-06	Ilf3	95.858	3.8625	2.2	2	3	2	0.741	0.914	0.825	0.877	0.856	0.883	1.346	1.356	1.315			GO:0097159 organic cyclic compound binding; GO:1901363 heterocyclic compound binding; GO:0003723 RNA binding; GO:0003725 double-stranded RNA binding; GO:0005488 binding; GO:0003676 nucleic acid binding;	K13090			IPR014720; IPR006561;	Double-stranded RNA-binding domain; DZF domain;
A0A0G2K2V5	Exocyst complex component 1 OS=Rattus norvegicus GN=Exoc1	0.765	Down	0.0497	Exoc1	81.995	16.83	8.6	7	9	4	0.992	0.905	1.03	0.872	0.889	0.983	1.258	1.326	1.001	GO:0044700 single organism signaling; GO:0050794 regulation of cellular process; GO:0044699 single-organism process; GO:0051046 regulation of secretion; GO:0048193 Golgi vesicle transport; GO:0050896 response to stimulus; GO:0070201 regulation of establishment of protein localization; GO:0051234 establishment of localization; GO:0048017 inositol lipid-mediated signaling; GO:0007165 signal transdu…	GO:0016020 membrane; GO:0016324 apical plasma membrane; GO:0005938 cell cortex; GO:0071944 cell periphery; GO:0099568 cytoplasmic region; GO:0005737 cytoplasm; GO:0032991 macromolecular complex; GO:0044424 intracellular part; GO:0000145 exocyst; GO:0005623 cell; GO:0009898 cytoplasmic side of plasma membrane; GO:0098562 cytoplasmic side of membrane; GO:0005886 plasma membrane; GO:0044459 plasma m…	GO:0031267 small GTPase binding; GO:0017048 Rho GTPase binding; GO:1901981 phosphatidylinositol phosphate binding; GO:0017016 Ras GTPase binding; GO:0005546 phosphatidylinositol-4,5-bisphosphate binding; GO:0005488 binding; GO:0005543 phospholipid binding; GO:0035091 phosphatidylinositol binding; GO:0043167 ion binding; GO:0008289 lipid binding; GO:0005515 protein binding; GO:0043168 anion bindin…				IPR019160;	Exocyst complex component Sec3, C-terminal;
A0A0G2K2V6	Keratin, type I cytoskeletal 10 OS=Rattus norvegicus GN=Krt10	0.061	Down	0.00734	Krt10	56.812	2.2561	13.4	9	1	1	0.321	0.303	0.274	0.107	0.244	0.134	2.628	2.677	2.625		GO:0043229 intracellular organelle; GO:0099513 polymeric cytoskeletal fiber; GO:0043232 intracellular non-membrane-bounded organelle; GO:0044430 cytoskeletal part; GO:0044446 intracellular organelle part; GO:0099512 supramolecular fiber; GO:0044424 intracellular part; GO:0005623 cell; GO:0099080 supramolecular complex; GO:0044422 organelle part; GO:0099081 supramolecular polymer; GO:0043228 non-m…	GO:0005198 structural molecule activity;
A0A0G2K2W2	Cx9C motif-containing protein 4-like OS=Rattus norvegicus GN=LOC102546764	1.503	Up	0.00398	LOC102546764	7.6146	1.8143	16.2	1	1	1	1.208	1	0.987	1.114	1.067	1.326	0.763	0.797	0.773		GO:0043229 intracellular organelle; GO:0044429 mitochondrial part; GO:0044446 intracellular organelle part; GO:0031967 organelle envelope; GO:0005737 cytoplasm; GO:0044424 intracellular part; GO:0005623 cell; GO:0005739 mitochondrion; GO:0044422 organelle part; GO:0005740 mitochondrial envelope; GO:0043231 intracellular membrane-bounded organelle; GO:0043226 organelle; GO:0031974 membrane-enclose…					IPR009069;	Cysteine alpha-hairpin motif superfamily;
A0A0G2K2Y8	Multiple PDZ domain protein OS=Rattus norvegicus GN=Mpdz	1.31	Up	0.0144	Mpdz	220.1	16.81	4	8	9	8	0.832	0.932	1.068	1.104	1.202	1.225	0.95	0.798	0.947	GO:0007155 cell adhesion; GO:0022610 biological adhesion;	GO:0097708 intracellular vesicle; GO:0043229 intracellular organelle; GO:0016020 membrane; GO:0043218 compact myelin; GO:0016324 apical plasma membrane; GO:0031410 cytoplasmic vesicle; GO:0030054 cell junction; GO:0071944 cell periphery; GO:0005737 cytoplasm; GO:0031982 vesicle; GO:0044424 intracellular part; GO:0005911 cell-cell junction; GO:0005623 cell; GO:0005923 bicellular tight junction; GO…	GO:0008022 protein C-terminus binding; GO:0005515 protein binding; GO:0005488 binding;	K06095	MPDZ; multiple PDZ domain protein	rno04530 Tight junction - Rattus norvegicus (rat);	IPR001478; IPR004172; IPR015132;	PDZ domain; L27 domain; L27-2;
A0A0G2K531	Glutathione peroxidase OS=Rattus norvegicus GN=Gpx3	0.24	Down	1.1e-07	Gpx3	25.274	2.5277	3.1	1	2	1	0.296	0.3	0.228	0.551	0.561	0.534	2.341	2.271	2.236	GO:0044085 cellular component biogenesis; GO:0016043 cellular component organization; GO:0051260 protein homooligomerization; GO:0044699 single-organism process; GO:0050896 response to stimulus; GO:0044237 cellular metabolic process; GO:0051259 protein oligomerization; GO:0051289 protein homotetramerization; GO:0008152 metabolic process; GO:0042743 hydrogen peroxide metabolic process; GO:1990748 …	GO:0070062 extracellular exosome; GO:0043226 organelle; GO:0005615 extracellular space; GO:0044421 extracellular region part; GO:0031982 vesicle; GO:1903561 extracellular vesicle; GO:0043227 membrane-bounded organelle; GO:0005576 extracellular region; GO:0043230 extracellular organelle;	GO:0004602 glutathione peroxidase activity; GO:0003824 catalytic activity; GO:0005488 binding; GO:0016209 antioxidant activity; GO:0004601 peroxidase activity; GO:0008430 selenium binding; GO:0016684 oxidoreductase activity, acting on peroxide as acceptor; GO:0016491 oxidoreductase activity;	K00432	gpx; glutathione peroxidase [EC:1.11.1.9]	rno00480 Glutathione metabolism - Rattus norvegicus (rat); rno05014 Amyotrophic lateral sclerosis (ALS) - Rattus norvegicus (rat); rno05016 Huntington's disease - Rattus norvegicus (rat); rno00590 Arachidonic acid metabolism - Rattus norvegicus (rat); rno04918 Thyroid hormone synthesis - Rattus norvegicus (rat);	IPR012336;	Thioredoxin-like fold;
A0A0G2K5E8	Collagen, type I, alpha 2 OS=Rattus norvegicus GN=NEWGENE_621351	0.31	Down	1.89e-07	NEWGENE_621351	120.04	44.967	6.8	8	17	8	0.971	0.93	0.893	0.509	0.518	0.491	1.667	1.619	1.618		GO:0031012 extracellular matrix; GO:0044421 extracellular region part; GO:0005576 extracellular region; GO:0005578 proteinaceous extracellular matrix;	GO:0005201 extracellular matrix structural constituent; GO:0005198 structural molecule activity;	K06236	COL1A; collagen, type I, alpha	rno04974 Protein digestion and absorption - Rattus norvegicus (rat); rno04510 Focal adhesion - Rattus norvegicus (rat); rno04151 PI3K-Akt signaling pathway - Rattus norvegicus (rat); rno05165 Human papillomavirus infection - Rattus norvegicus (rat); rno05146 Amoebiasis - Rattus norvegicus (rat); rno04512 ECM-receptor interaction - Rattus norvegicus (rat); rno04611 Platelet activation - Rattus nor…	IPR000885;	Fibrillar collagen, C-terminal;
A0A0G2K6A4	Bone marrow stromal antigen 2 OS=Rattus norvegicus GN=Bst2	0.517	Down	0.000978	Bst2	19.08	4.7813	6.5	2	2	2	0.32	0.419	0.259	0.817	1.015	0.989	1.897	1.698	1.864	GO:0006950 response to stress; GO:0002252 immune effector process; GO:0098542 defense response to other organism; GO:0002376 immune system process; GO:0044403 symbiosis, encompassing mutualism through parasitism; GO:0043207 response to external biotic stimulus; GO:0044764 multi-organism cellular process; GO:0050896 response to stimulus; GO:0051707 response to other organism; GO:0051704 multi-orga…	GO:0031224 intrinsic component of membrane; GO:0016020 membrane; GO:0016021 integral component of membrane; GO:0044425 membrane part;
A0A0G2K6Z8	Pleckstrin homology domain-containing A7 OS=Rattus norvegicus GN=Plekha7	0.617	Down	0.00234	Plekha7	135.65	5.2135	2	3	4	3	0.813	0.884	0.745	0.797	0.843	0.862	1.355	1.347	1.355	GO:0045218 zonula adherens maintenance; GO:0090136 epithelial cell-cell adhesion; GO:0016043 cellular component organization; GO:0022610 biological adhesion; GO:0043954 cellular component maintenance; GO:0016337 single organismal cell-cell adhesion; GO:0034330 cell junction organization; GO:0045217 cell-cell junction maintenance; GO:0044763 single-organism cellular process; GO:0045216 cell-cell j…	GO:0044421 extracellular region part; GO:0030054 cell junction; GO:0005737 cytoplasm; GO:0031982 vesicle; GO:0044424 intracellular part; GO:0005913 cell-cell adherens junction; GO:0005911 cell-cell junction; GO:0005623 cell; GO:0044422 organelle part; GO:0043228 non-membrane-bounded organelle; GO:0005856 cytoskeleton; GO:0070062 extracellular exosome; GO:0005815 microtubule organizing center; GO:…	GO:0005515 protein binding; GO:0070097 delta-catenin binding; GO:0005488 binding;				IPR011993; IPR001849;	PH domain-like; Pleckstrin homology domain;
[truncated: 255 more rows]

## Sheet: CCI7dvsCCI1d
Protein accession	Protein description	CCI7d/CCI1d Ratio	Regulated Type	CCI7d/CCI1d P value	Gene name	MW [kDa]	Score	Coverage [%]	Peptides	PSMs	Unique peptides	CCI1d1	CCI1d2	CCI1d3	CCI7d1	CCI7d2	CCI7d3	sham1	sham2	sham3	Biological Process	Cellular Component	Molecular Function	KEGG KO No.	KEGG Gene	KEGG pathway	IPR ID	Domain description
A0A096MJI4	GRB10-interacting GYF protein 2 (Fragment) OS=Rattus norvegicus GN=Gigyf2	1.308	Up	0.0325	Gigyf2	64.047	27.942	4.3	2	2	2	0.815	0.916	1.067	1.207	1.155	1.299	1.129	0.715	0.771
[truncated: 139 more rows]
